# Supplementary material for: Meta-Analysis of Whole Blood Transcriptome Datasets Characterizes the Immune Response of Respiratory Syncytial Virus Infection in Children
Source: Front Cell Infect Microbiol. 2022 Apr 13;12:878430. doi: 10.3389/fcimb.2022.878430 (PMC9043598; doi:10.3389/fcimb.2022.878430)
Supplement: Supplementary file 1 [file Table_1.xlsx]

## Sheet: Sheet1
title	n.e	mean.e	sd.e	n.c	mean.c	sd.c	studlab	TE	seTE	lower	upper	zval	statistic	pval	w.fixed	w.random	fixed_TE	fixed_lower	fixed_upper	fixed_z	fixed_pvalue	random_TE	random_lower	random_upper	random_z	random_pvalue	I2	tao2	heter_pvalue
TPT1P4	89	1467.38	522.566	38	2014.4	588.701	GSE105450	-1.00137	0.204009	-1.40122	-0.601524	-4.90848	-4.90848	9.17839e-07	24.0271	24.0261	-1.02283	-1.2159	-0.829758	-10.3833	2.95338e-25	-1.02283	-1.2159	-0.829756	-10.3831	2.95892e-25	20.543	1.82646e-06	0.278769
EMR4P	89	13.0224	9.72137	38	33.2975	26.214	GSE105450	-1.22663	0.208939	-1.63614	-0.817118	-5.87076	-5.87076	4.33815e-09	22.9066	15.5505	-1.18118	-1.37805	-0.984308	-11.7592	6.32983e-32	-1.17572	-1.4069	-0.94454	-9.96777	2.10905e-23	35.1023	0.0206509	0.173295
RPS7P11	89	2200.95	527.396	38	2830.22	547.14	GSE105450	-1.17282	0.207682	-1.57987	-0.765773	-5.6472	-5.6472	1.63082e-08	23.1847	15.407	-1.07758	-1.27166	-0.88351	-10.8826	1.39489e-27	-1.08355	-1.31425	-0.852855	-9.20569	3.39478e-20	32.9143	0.0217736	0.18906
KRT72	89	36.9654	22.6632	38	76.3228	41.2599	GSE105450	-1.32976	0.211483	-1.74426	-0.915262	-6.28779	-6.28779	3.2202e-10	22.3588	13.2371	-1.07142	-1.2543	-0.888551	-11.4831	1.60343e-30	-1.06172	-1.28799	-0.835456	-9.19683	3.68654e-20	27.5075	0.0308201	0.20891
C1ORF151	89	59.0687	16.533	38	77.7597	23.515	GSE105450	-0.984522	0.203676	-1.38372	-0.585324	-4.83377	-4.83377	1.33974e-06	24.1057	18.8444	-0.995986	-1.18911	-0.802863	-10.108	5.08971e-24	-0.995268	-1.20896	-0.781579	-9.12863	6.93697e-20	30.9101	0.0115823	0.203606
LOC729451	89	5.98873	8.29829	38	11.3295	8.93638	GSE105450	-0.62512	0.197831	-1.01286	-0.237379	-3.15987	-3.15987	0.00157838	25.5513	22.0441	-0.922395	-1.11397	-0.730819	-9.43677	3.8443e-21	-0.928295	-1.13153	-0.725058	-8.95221	3.48446e-19	4.87723	0.00622667	0.385401
RPS10P8	89	19.3353	9.43248	38	29.3816	11.4569	GSE105450	-0.991235	0.203808	-1.39069	-0.591778	-4.86357	-4.86357	1.15286e-06	24.0745	24.0745	-0.85825	-1.04875	-0.667749	-8.83006	1.0462e-18	-0.85825	-1.04875	-0.667749	-8.83006	1.0462e-18	0	0	0.604335
RPS10P13	89	3925.4	1452.67	38	4968.21	1353.34	GSE105450	-0.727909	0.199252	-1.11843	-0.337383	-3.65321	-3.65321	0.000258978	25.1881	17.0437	-0.956565	-1.14874	-0.764388	-9.75577	1.74278e-22	-0.966155	-1.19111	-0.741198	-8.41771	3.83913e-17	33.2797	0.0189713	0.186417
NOV	89	8.29566	12.2147	38	26.7563	16.1587	GSE105450	-1.35896	0.212235	-1.77493	-0.942984	-6.40308	-6.40308	1.5227e-10	22.2007	6.82693	-1.20724	-1.39352	-1.02096	-12.702	5.76178e-37	-1.27825	-1.58061	-0.975882	-8.28572	1.17399e-16	59.8615	0.101435	0.0147711
HS.578498	89	6.58558	10.4449	38	-0.510771	6.3394	GSE105450	0.748953	0.199568	0.357808	1.1401	3.75288	3.75288	0.000174817	25.1084	25.1084	0.793802	0.604404	0.9832	8.21458	2.12915e-16	0.793802	0.604404	0.9832	8.21458	2.12915e-16	0	0	0.905903
KCTD14	89	13.0795	13.7008	38	0.335455	4.93223	GSE105450	1.07308	0.205483	0.670346	1.47582	5.22226	5.22226	1.76751e-07	23.6837	14.1873	0.89073	0.708978	1.07248	9.60541	7.58569e-22	0.893542	0.669495	1.11759	7.81673	5.42132e-15	32.5385	0.0282626	0.17963
GPR44	89	13.1463	18.9929	38	37.4905	24.6837	GSE105450	-1.16113	0.207415	-1.56766	-0.754603	-5.59809	-5.59809	2.16726e-08	23.2444	6.59003	-1.1185	-1.30475	-0.932244	-11.7702	5.56067e-32	-1.19256	-1.50646	-0.878666	-7.44632	9.59767e-14	65.2618	0.108723	0.00833367
RPS27P23	89	187.751	88.0989	38	250.789	86.5996	GSE105450	-0.714817	0.199059	-1.10497	-0.324668	-3.59098	-3.59098	0.000329441	25.2369	25.2369	-0.713691	-0.902131	-0.52525	-7.42308	1.1443e-13	-0.713691	-0.902131	-0.52525	-7.42308	1.1443e-13	0	0	0.649749
RPL9P32	89	2032.91	520.265	38	2730.02	574.696	GSE105450	-1.29047	0.210493	-1.70302	-0.877906	-6.13067	-6.13067	8.75098e-10	22.5696	7.09038	-1.18108	-1.37736	-0.984804	-11.794	4.19318e-32	-1.21599	-1.53956	-0.892416	-7.36558	1.76377e-13	59.0447	0.0967288	0.0320407
RPS10P9	89	5189.1	896.867	38	6651.03	1090.8	GSE105450	-1.51626	0.216514	-1.94062	-1.0919	-7.00305	-7.00305	2.50449e-12	21.3318	5.05826	-1.41348	-1.61515	-1.21181	-13.7369	6.10648e-43	-1.40602	-1.7824	-1.02964	-7.3217	2.4485e-13	66.3325	0.150818	0.0110178
RPS10P4	89	80.4941	34.2654	38	114.332	50.1759	GSE105450	-0.848364	0.201175	-1.24266	-0.454068	-4.21704	-4.21704	2.4753e-05	24.7088	13.0206	-0.907235	-1.09874	-0.715731	-9.28518	1.61438e-20	-0.931723	-1.18152	-0.681928	-7.31057	2.66011e-13	39.8028	0.0363297	0.140157
SIGLEC1	89	23.3527	20.518	38	-1.77282	6.13258	GSE105450	1.42419	0.213963	1.00483	1.84355	6.65625	6.65625	2.80901e-11	21.8435	7.73923	1.01659	0.834398	1.19878	10.9362	7.73978e-28	1.02288	0.740313	1.30545	7.09495	1.29399e-12	52.2466	0.0834318	0.0406326
PRSS33	89	11.9413	30.1656	38	51.6265	38.8905	GSE105450	-1.19573	0.208211	-1.60382	-0.787647	-5.74288	-5.74288	9.3079e-09	23.067	6.89656	-1.04677	-1.22956	-0.863983	-11.2242	3.10158e-29	-1.08233	-1.38151	-0.783141	-7.09031	1.33815e-12	61.5282	0.101648	0.0111199
NFIA	89	2.96933	6.94851	38	7.00745	6.78639	GSE105450	-0.581638	0.197292	-0.968323	-0.194953	-2.94811	-2.94811	0.00319728	25.691	25.689	-0.633227	-0.809488	-0.456966	-7.04128	1.90477e-12	-0.633229	-0.809495	-0.456963	-7.0411	1.9073e-12	25.9263	2.99519e-06	0.221938
CCR3	89	109.618	96.2777	38	295.895	194.152	GSE105450	-1.39238	0.213112	-1.81007	-0.974686	-6.53356	-6.53356	6.42265e-11	22.0184	3.64245	-1.28768	-1.47652	-1.09885	-13.365	9.68425e-41	-1.41551	-1.81435	-1.01666	-6.95589	3.50346e-12	78.2453	0.229124	3.7659e-05
EEF1B2P6	89	1023.12	414.409	38	1495.94	454.18	GSE105450	-1.10176	0.206097	-1.5057	-0.697814	-5.34581	-5.34581	9.0013e-08	23.5426	11.561	-0.908464	-1.09996	-0.716966	-9.29805	1.43046e-20	-0.916225	-1.17582	-0.656626	-6.91747	4.5977e-12	44.8623	0.0440218	0.106375
RPL6P27	89	5367.22	988.953	38	6664.56	1203.53	GSE105450	-1.21999	0.208781	-1.62919	-0.810784	-5.84337	-5.84337	5.11544e-09	22.9412	5.14618	-1.3521	-1.55276	-1.15145	-13.207	7.99547e-40	-1.31317	-1.68788	-0.93846	-6.86872	6.47816e-12	70.6065	0.150729	0.00447978
MYBPH	89	7.92942	11.0421	38	20.657	13.6948	GSE105450	-1.06408	0.205293	-1.46645	-0.661718	-5.18325	-5.18325	2.18047e-07	23.7276	5.79395	-1.03985	-1.22317	-0.856525	-11.1175	1.0313e-28	-1.13721	-1.46247	-0.811944	-6.85257	7.25373e-12	66.0081	0.130449	0.00442143
CASS4	89	-2.09459	4.15751	38	0.492558	4.91584	GSE105450	-0.585034	0.197333	-0.971799	-0.198269	-2.96471	-2.96471	0.00302972	25.6804	10.453	-0.814497	-0.993512	-0.635482	-8.91761	4.76449e-19	-0.875335	-1.12957	-0.621098	-6.74812	1.49774e-11	41.4939	0.0567264	0.10173
KCNE1	89	12.0747	19.8317	38	-3.10731	4.87319	GSE105450	0.89561	0.202004	0.499689	1.29153	4.43362	4.43362	9.26649e-06	24.5064	15.2896	0.712364	0.534661	0.890068	7.85697	3.93534e-15	0.726776	0.51196	0.941591	6.63106	3.33279e-11	26.4497	0.024598	0.217617
C10ORF10	89	7.05284	8.32228	38	3.11429	6.34385	GSE105450	0.502601	0.196409	0.117646	0.887556	2.55895	2.55895	0.0104989	25.9225	25.9225	0.62921	0.442002	0.816418	6.58747	4.47371e-11	0.62921	0.442002	0.816418	6.58747	4.47371e-11	0	0	0.717627
RPL21P119	89	5857.65	1099.04	38	7008.18	1010.2	GSE105450	-1.06529	0.205318	-1.46771	-0.662877	-5.1885	-5.1885	2.11993e-07	23.7217	9.40525	-0.981542	-1.17451	-0.788573	-9.9694	2.07475e-23	-0.954696	-1.23942	-0.669977	-6.57199	4.96485e-11	51.4884	0.064168	0.0669942
ALOX15	89	9.80497	15.1803	38	25.8416	17.2453	GSE105450	-1.00762	0.204134	-1.40771	-0.607524	-4.93607	-4.93607	7.97118e-07	23.9978	7.72485	-0.881852	-1.06248	-0.701225	-9.56887	1.08078e-21	-0.959568	-1.24627	-0.672866	-6.55983	5.38706e-11	57.2054	0.0877819	0.0220459
LOC286367	89	11.5991	7.36933	38	19.2308	9.91722	GSE105450	-0.924383	0.202529	-1.32133	-0.527433	-4.56419	-4.56419	5.01421e-06	24.3794	8.13337	-1.03922	-1.23341	-0.845028	-10.4888	9.72709e-26	-1.02228	-1.32799	-0.716567	-6.55402	5.60101e-11	55.7466	0.0819321	0.0457715
FCER1A	89	217.155	139.597	38	493.38	224.643	GSE105450	-1.62193	0.219599	-2.05233	-1.19152	-7.38586	-7.38586	1.51466e-13	20.7367	3.01695	-1.28423	-1.47412	-1.09433	-13.2551	4.21574e-40	-1.45492	-1.89028	-1.01956	-6.54994	5.75586e-11	82.9543	0.283237	7.86252e-07
LOC648868	89	20.2641	14.2954	38	30.1497	19.0132	GSE105450	-0.620374	0.19777	-1.008	-0.232751	-3.13684	-3.13684	0.00170778	25.5669	19.9219	-0.644547	-0.822641	-0.466453	-7.09339	1.30865e-12	-0.652162	-0.848733	-0.455591	-6.50256	7.89622e-11	10.1203	0.0110829	0.351893
RPS29P14	89	326.91	137.057	38	445.319	124.941	GSE105450	-0.881063	0.201745	-1.27648	-0.485651	-4.36722	-4.36722	1.25837e-05	24.5695	9.02681	-0.929426	-1.12145	-0.737397	-9.4863	2.39373e-21	-0.962371	-1.25438	-0.670362	-6.45942	1.05103e-10	53.7529	0.0700802	0.0552484
CYORF15B	89	25.912	26.5344	38	47.1557	38.7917	GSE105450	-0.688329	0.19868	-1.07773	-0.298923	-3.46451	-3.46451	0.000531207	25.3332	24.3293	-0.627155	-0.814754	-0.439556	-6.55228	5.66638e-11	-0.625775	-0.816509	-0.435041	-6.43041	1.27264e-10	0	0.00162888	0.485524
RPS6P1	89	3025.01	1007.87	38	4171.52	1142.25	GSE105450	-1.08592	0.205756	-1.4892	-0.682648	-5.27772	-5.27772	1.30802e-07	23.6208	5.775	-1.09877	-1.29393	-0.903613	-11.0349	2.59349e-28	-1.1686	-1.52492	-0.812285	-6.428	1.29294e-10	66.2201	0.130825	0.0112442
RPS15AP19	89	3714.84	1067.82	38	4561.54	1114.33	GSE105450	-0.77798	0.200018	-1.17001	-0.385953	-3.88956	-3.88956	0.000100428	24.9956	13.566	-0.781651	-0.97151	-0.591793	-8.0692	7.07626e-16	-0.791193	-1.03577	-0.546615	-6.34035	2.29237e-10	38.6429	0.0337065	0.148212
RPS18P12	89	2079.24	724.598	38	2683.93	481.87	GSE105450	-0.907817	0.202225	-1.30417	-0.511463	-4.48914	-4.48914	7.15116e-06	24.4528	7.90488	-0.967989	-1.16067	-0.775304	-9.84628	7.11308e-23	-0.996441	-1.30587	-0.687013	-6.31161	2.76145e-10	57.501	0.0856092	0.038154
CLC	89	997.284	998.039	38	2362.37	1274.89	GSE105450	-1.24787	0.209449	-1.65838	-0.837356	-5.95787	-5.95787	2.55551e-09	22.7952	4.24092	-1.08731	-1.2719	-0.902708	-11.5445	7.87134e-31	-1.18095	-1.5513	-0.810602	-6.24986	4.10824e-10	76.5624	0.191929	0.000100465
LOC100133662	89	456.445	452.172	38	684.208	547.399	GSE105450	-0.46938	0.196075	-0.853681	-0.0850798	-2.39388	-2.39388	0.0166713	26.0108	26.0108	-0.59604	-0.783184	-0.408896	-6.24234	4.31084e-10	-0.59604	-0.783184	-0.408896	-6.24234	4.31084e-10	0	0	0.771083
OLIG2	89	19.1255	28.7088	38	53.6993	34.1392	GSE105450	-1.12981	0.206712	-1.53496	-0.724659	-5.4656	-5.4656	4.61339e-08	23.4027	6.18176	-0.950667	-1.13243	-0.768903	-10.2511	1.17052e-24	-0.993176	-1.30639	-0.679965	-6.21495	5.13414e-10	66.5429	0.119036	0.00388683
KLRB1	89	818.904	406.353	38	1639	658.166	GSE105450	-1.64867	0.220405	-2.08066	-1.21668	-7.48018	-7.48018	7.42191e-14	20.5853	2.7829	-1.22781	-1.41665	-1.03898	-12.7437	3.38101e-37	-1.41679	-1.86783	-0.965756	-6.15664	7.43066e-10	83.9528	0.31076	2.53002e-07
HESX1	89	30.6054	41.6096	38	-1.27351	8.2265	GSE105450	0.90025	0.202088	0.504165	1.29634	4.45475	4.45475	8.39927e-06	24.4861	22.0817	0.575339	0.399422	0.751256	6.4101	1.45428e-10	0.573526	0.390113	0.756938	6.12876	8.85677e-10	6.34074	0.00444685	0.381257
C17ORF45	89	1857.06	399.095	38	2480.64	652.2	GSE105450	-1.27043	0.209998	-1.68202	-0.858843	-6.04973	-6.04973	1.45093e-09	22.6761	5.09852	-1.12696	-1.32389	-0.930028	-11.2161	3.3996e-29	-1.16411	-1.53965	-0.78856	-6.07542	1.23666e-09	68.2317	0.152036	0.00763031
MEGF6	89	45.5818	18.9023	38	83.049	30.5399	GSE105450	-1.62134	0.219581	-2.05171	-1.19097	-7.38379	-7.38379	1.53847e-13	20.74	3.16828	-1.36284	-1.56347	-1.16222	-13.3139	1.92085e-40	-1.39548	-1.8464	-0.944558	-6.06556	1.31496e-09	76.8228	0.267412	0.000233644
RPS10P14	89	3308.85	694.515	38	4532.83	706.2	GSE105450	-1.74303	0.223331	-2.18075	-1.30531	-7.80468	-7.80468	5.96512e-15	20.0494	4.12839	-1.22428	-1.42265	-1.02591	-12.0961	1.10763e-33	-1.26636	-1.67584	-0.856872	-6.0613	1.35029e-09	74.0495	0.192348	0.00171362
LOC391578	89	93.6047	22.0917	38	114.687	27.083	GSE105450	-0.884987	0.201814	-1.28054	-0.489439	-4.38516	-4.38516	1.15902e-05	24.5525	7.83725	-0.910686	-1.10313	-0.718244	-9.27508	1.77494e-20	-0.961049	-1.272	-0.6501	-6.05765	1.38122e-09	58.938	0.0868668	0.0324451
RPL17P9	89	4739.58	1048.67	38	5850.42	1029.94	GSE105450	-1.05847	0.205175	-1.46061	-0.656337	-5.15888	-5.15888	2.48433e-07	23.7548	8.38903	-0.897111	-1.08864	-0.705586	-9.18052	4.29009e-20	-0.923212	-1.22252	-0.623905	-6.0455	1.48946e-09	56.6481	0.0771064	0.04177
HS.576106	89	238.744	69.9742	38	376.6	107.036	GSE105450	-1.65703	0.220659	-2.08952	-1.22455	-7.50947	-7.50947	5.93692e-14	20.5378	2.06986	-1.67963	-1.8904	-1.46886	-15.6189	5.41099e-55	-1.77297	-2.34779	-1.19814	-6.04524	1.49191e-09	80.9862	0.434435	7.81573e-05
RPL32P18	89	2458.49	569.099	38	3147.35	511.399	GSE105450	-1.23897	0.209235	-1.64907	-0.828882	-5.92146	-5.92146	3.1909e-09	22.842	3.89792	-1.23446	-1.43317	-1.03575	-12.176	4.1717e-34	-1.30763	-1.73389	-0.881363	-6.01249	1.82693e-09	73.8673	0.212768	0.00181545
HOPX	89	195.19	136.022	38	378.546	231.468	GSE105450	-1.07237	0.205468	-1.47508	-0.669663	-5.21918	-5.21918	1.79719e-07	23.6872	5.04455	-1.08044	-1.26458	-0.896294	-11.4999	1.32128e-30	-1.04772	-1.3908	-0.704639	-5.98545	2.15786e-09	64.6374	0.156017	0.00603009
LOC100134209	89	24.7496	10.7571	38	29.7381	10.1147	GSE105450	-0.46907	0.196072	-0.853364	-0.084775	-2.39233	-2.39233	0.0167418	26.0116	21.7035	-0.613139	-0.80079	-0.425488	-6.40407	1.51284e-10	-0.615979	-0.817933	-0.414024	-5.97807	2.25803e-09	21.1862	0.00763123	0.274165
HDC	89	46.2451	34.1468	38	110.429	72.9405	GSE105450	-1.30344	0.210817	-1.71663	-0.890245	-6.18279	-6.18279	6.29793e-10	22.5002	4.12248	-1.06914	-1.25382	-0.884468	-11.3469	7.68507e-30	-1.13891	-1.51314	-0.764684	-5.96488	2.44814e-09	76.3368	0.198128	0.00011328
RPL21P98	89	5369.42	1078.65	38	6594.81	981.435	GSE105450	-1.15913	0.20737	-1.56557	-0.752695	-5.58968	-5.58968	2.27484e-08	23.2545	7.65855	-0.903236	-1.09531	-0.71116	-9.21672	3.0633e-20	-0.945147	-1.25616	-0.634133	-5.95618	2.58201e-09	62.261	0.0875706	0.0211548
DNASE1L3	89	19.6783	14.6341	38	31.4172	20.4997	GSE105450	-0.703426	0.198895	-1.09325	-0.3136	-3.53668	-3.53668	0.000405191	25.2787	14.8818	-0.632513	-0.809227	-0.455798	-7.01528	2.29495e-12	-0.660877	-0.878979	-0.442774	-5.93893	2.86883e-09	20.8275	0.0276369	0.26424
CCL23	89	19.1272	35.3171	38	51.4003	73.6018	GSE105450	-0.643954	0.198076	-1.03218	-0.255733	-3.25105	-3.25105	0.00114979	25.4881	14.6161	-0.630679	-0.807322	-0.454036	-6.99776	2.60082e-12	-0.657556	-0.877496	-0.437617	-5.85973	4.63625e-09	20.8521	0.0291837	0.264036
CD244	89	34.8938	17.5435	38	59.2823	20.245	GSE105450	-1.31859	0.211199	-1.73254	-0.904651	-6.24336	-6.24336	4.28261e-10	22.4189	3.20518	-1.12951	-1.31605	-0.942962	-11.8673	1.74958e-32	-1.25453	-1.67459	-0.834465	-5.85348	4.81383e-09	80.8384	0.26739	5.75314e-06
IL8	89	39.1201	68.5023	38	98.9663	68.5041	GSE105450	-0.868376	0.201521	-1.26335	-0.473402	-4.3091	-4.3091	1.63918e-05	24.624	11.9273	-0.689984	-0.868802	-0.511167	-7.56272	3.94721e-14	-0.715254	-0.955863	-0.474645	-5.82635	5.66542e-09	39.7807	0.0432306	0.126194
RPS27P7	89	338.032	140.261	38	449.87	137.456	GSE105450	-0.797248	0.200325	-1.18988	-0.404618	-3.97977	-3.97977	6.89826e-05	24.9189	10.8084	-0.773355	-0.962958	-0.583751	-7.99431	1.30305e-15	-0.795879	-1.06496	-0.526799	-5.79715	6.7453e-09	47.9978	0.0523904	0.0869092
ATL2	89	28.0447	9.93368	38	33.0226	10.3836	GSE105450	-0.491405	0.196294	-0.876135	-0.106676	-2.50341	-2.50341	0.0123002	25.9529	15.2962	-0.685939	-0.87239	-0.499487	-7.21053	5.57343e-13	-0.678747	-0.908607	-0.448888	-5.78755	7.14209e-09	28.3277	0.0268444	0.212134
FLJ22536	89	18.6261	10.1431	38	25.4436	11.8512	GSE105450	-0.634669	0.197954	-1.02265	-0.246686	-3.20614	-3.20614	0.00134528	25.5194	25.5194	-0.545323	-0.730002	-0.360643	-5.78739	7.14898e-09	-0.545323	-0.730002	-0.360643	-5.78739	7.14898e-09	0	0	0.733936
RPL39P32	89	4663.92	1148.34	38	5436.6	1055.29	GSE105450	-0.684757	0.19863	-1.07406	-0.295449	-3.4474	-3.4474	0.000566015	25.346	13.9723	-0.680955	-0.86935	-0.492561	-7.08432	1.39731e-12	-0.706857	-0.948292	-0.465422	-5.73825	9.56614e-09	38.6116	0.0321161	0.148431
RPS25P8	89	4468.15	1210.31	38	5693.5	1115.3	GSE105450	-1.02959	0.204578	-1.43056	-0.628629	-5.03277	-5.03277	4.83441e-07	23.8936	7.98523	-0.883114	-1.07478	-0.691451	-9.03079	1.70429e-19	-0.894785	-1.20078	-0.588789	-5.73128	9.96762e-09	58.0621	0.0833791	0.0358669
ACOX2	89	9.13359	13.4124	38	0.38015	5.06145	GSE105450	0.750996	0.199599	0.35979	1.1422	3.76253	3.76253	0.000168205	25.1006	12.0278	0.662924	0.486232	0.839615	7.35354	1.93024e-13	0.690427	0.45346	0.927394	5.71055	1.12612e-08	40.8726	0.0433008	0.105985
SYT17	89	1.23634	5.75819	38	6.88977	6.25729	GSE105450	-0.950783	0.203025	-1.3487	-0.552862	-4.68309	-4.68309	2.82579e-06	24.2607	10.0486	-0.7179	-0.896007	-0.539792	-7.90005	2.78798e-15	-0.741694	-0.996572	-0.486816	-5.70349	1.17379e-08	45.0577	0.0582973	0.0786854
RPL26P19	89	4457.39	964.581	38	5109.03	913.117	GSE105450	-0.682073	0.198593	-1.07131	-0.292839	-3.43453	-3.43453	0.000593576	25.3556	18.4132	-0.610335	-0.797723	-0.422946	-6.3837	1.72861e-10	-0.621437	-0.835571	-0.407303	-5.688	1.28532e-08	19.0085	0.0148697	0.289702
C1ORF21	89	0.721464	5.76171	38	4.32767	7.64975	GSE105450	-0.561919	0.19706	-0.948149	-0.175688	-2.85151	-2.85151	0.00435122	25.7515	25.7515	-0.54083	-0.727219	-0.354442	-5.68709	1.29226e-08	-0.54083	-0.727219	-0.354442	-5.68709	1.29226e-08	0	0	0.814923
SPNS3	89	21.2421	12.9205	38	44.0663	14.7958	GSE105450	-1.68017	0.221368	-2.11404	-1.2463	-7.58994	-7.58994	3.20057e-14	20.4066	2.74339	-1.23849	-1.42722	-1.04976	-12.8616	7.40288e-38	-1.29944	-1.74729	-0.851603	-5.68698	1.29305e-08	79.7745	0.315509	1.32406e-05
CYORF15A	89	85.0065	79.4662	38	120.243	90.9206	GSE105450	-0.421875	0.195637	-0.805316	-0.0384337	-2.15642	-2.15642	0.031051	26.1276	26.1276	-0.540788	-0.727593	-0.353983	-5.67396	1.39533e-08	-0.540788	-0.727593	-0.353983	-5.67396	1.39533e-08	0	0	0.522574
AHI1	89	6.49475	8.01337	38	11.7238	9.94111	GSE105450	-0.60234	0.197544	-0.989519	-0.215161	-3.04915	-3.04915	0.00229493	25.6255	23.6696	-0.523401	-0.698771	-0.348031	-5.84961	4.92713e-09	-0.522888	-0.703783	-0.341993	-5.66539	1.46688e-08	30.1318	0.00322478	0.187507
LOC729272	89	10.1018	7.481	38	14.6903	6.81588	GSE105450	-0.625597	0.197837	-1.01335	-0.237844	-3.16219	-3.16219	0.0015659	25.5497	25.5497	-0.539043	-0.725631	-0.352454	-5.66221	1.49432e-08	-0.539043	-0.725631	-0.352454	-5.66221	1.49432e-08	0	0	0.706667
C16ORF79	89	25.3584	9.02934	38	38.3769	12.4442	GSE105450	-1.27358	0.210076	-1.68533	-0.861844	-6.0625	-6.0625	1.34022e-09	22.6594	3.80945	-1.21728	-1.41594	-1.01861	-12.0094	3.17012e-33	-1.23756	-1.66695	-0.808165	-5.64884	1.61533e-08	74.7248	0.218373	0.00137293
MGC87895	89	1827.55	690.626	38	2554.93	867.436	GSE105450	-0.967454	0.203344	-1.366	-0.568908	-4.75773	-4.75773	1.95787e-06	24.1845	5.12715	-1.03216	-1.22659	-0.837718	-10.4043	2.36932e-25	-1.08153	-1.45729	-0.705775	-5.64129	1.68778e-08	69.1852	0.153691	0.00622774
RPL10P8	89	138.77	60.0484	38	215.858	68.9149	GSE105450	-1.22007	0.208783	-1.62928	-0.810862	-5.84371	-5.84371	5.10509e-09	22.9408	3.01927	-1.27697	-1.47714	-1.0768	-12.5034	7.15116e-36	-1.3823	-1.86294	-0.901662	-5.63678	1.73255e-08	79.5676	0.287615	0.000176229
MYBL1	89	27.0105	18.4338	38	55.1841	39.5171	GSE105450	-1.05736	0.205152	-1.45945	-0.655268	-5.15403	-5.15403	2.54944e-07	23.7602	6.95232	-0.884858	-1.07521	-0.694509	-9.11114	8.15177e-20	-0.91434	-1.2327	-0.595976	-5.62901	1.81243e-08	58.4508	0.10175	0.0250823
RPL21P61	89	1116.64	416.476	38	1576.85	513.932	GSE105450	-1.02211	0.204426	-1.42277	-0.621441	-4.9999	-4.9999	5.73598e-07	23.9293	9.22191	-0.79658	-0.986765	-0.606395	-8.20922	2.22631e-16	-0.815567	-1.10193	-0.529199	-5.58193	2.37866e-08	54.0659	0.0666476	0.053705
SIGLECP3	89	4.24217	5.59519	38	9.38646	8.61812	GSE105450	-0.770656	0.199903	-1.16246	-0.378854	-3.85515	-3.85515	0.000115657	25.0243	5.04485	-0.877274	-1.05978	-0.694769	-9.42123	4.45823e-21	-1.00546	-1.35907	-0.651847	-5.57294	2.50478e-08	75.1022	0.158261	0.000500911
CNTNAP2	89	17.9034	24.7613	38	52.8044	49.9939	GSE105450	-1.01357	0.204253	-1.4139	-0.613244	-4.96234	-4.96234	6.96501e-07	23.9697	6.05982	-0.874241	-1.05507	-0.693417	-9.47592	2.64408e-21	-0.89893	-1.21524	-0.582618	-5.57005	2.54668e-08	64.131	0.123302	0.00671714
KLRC1	89	41.0341	29.4874	38	57.6838	34.3315	GSE105450	-0.533851	0.196743	-0.919461	-0.148242	-2.71344	-2.71344	0.00665882	25.8345	15.5256	-0.597503	-0.773844	-0.421163	-6.64106	3.11445e-11	-0.60976	-0.82461	-0.394911	-5.56254	2.65878e-08	24.5829	0.025702	0.233058
RPL15P5	89	4066.33	839.229	38	5086.54	721.866	GSE105450	-1.25773	0.209688	-1.66871	-0.846752	-5.99812	-5.99812	1.9962e-09	22.7433	2.60049	-1.34167	-1.54339	-1.13995	-13.036	7.63674e-39	-1.4615	-1.97739	-0.945608	-5.5525	2.81612e-08	81.2059	0.340574	6.81123e-05
RPL4P2	89	2538.97	823.489	38	3712.98	905.171	GSE105450	-1.37533	0.212662	-1.79215	-0.958524	-6.46722	-6.46722	9.98197e-11	22.1115	3.84752	-1.16885	-1.36642	-0.971279	-11.5954	4.34809e-31	-1.20123	-1.62738	-0.775074	-5.52467	3.30102e-08	76.1197	0.214682	0.000832272
CD160	89	89.2294	78.5892	38	204.523	154.041	GSE105450	-1.07466	0.205516	-1.47747	-0.67186	-5.2291	-5.2291	1.70337e-07	23.676	5.96489	-0.842927	-1.02315	-0.662705	-9.16708	4.85988e-20	-0.89512	-1.21276	-0.577476	-5.52317	3.32937e-08	67.2667	0.125411	0.00324027
RPL31P43	89	5.90588	8.27974	38	13.8261	11.4801	GSE105450	-0.842708	0.201079	-1.23682	-0.448601	-4.19093	-4.19093	2.77808e-05	24.7325	6.8067	-0.896651	-1.08915	-0.704152	-9.12944	6.88521e-20	-0.929928	-1.26085	-0.599007	-5.50772	3.63503e-08	61.354	0.106481	0.0239672
SNORA12	89	76.005	47.9135	38	134.261	120.558	GSE105450	-0.752702	0.199625	-1.14396	-0.361444	-3.77058	-3.77058	0.00016287	25.094	5.86714	-1.0376	-1.23031	-0.844881	-10.5526	4.94222e-26	-0.968144	-1.31315	-0.623138	-5.49998	3.79839e-08	68.2783	0.130591	0.00431051
KRT73	89	35.5239	16.0878	38	61.615	30.4355	GSE105450	-1.21395	0.208639	-1.62287	-0.805024	-5.81842	-5.81842	5.94047e-09	22.9726	5.01979	-1.01964	-1.20238	-0.836903	-10.9363	7.72975e-28	-0.955865	-1.29713	-0.614597	-5.48971	4.02596e-08	65.5343	0.155681	0.00493746
RPS27P13	89	885.864	419.296	38	1092.67	389.888	GSE105450	-0.500373	0.196386	-0.885282	-0.115463	-2.5479	-2.5479	0.0108372	25.9286	8.70192	-0.783987	-0.973617	-0.594356	-8.10306	5.35938e-16	-0.824274	-1.1219	-0.526645	-5.42805	5.69734e-08	56.0183	0.0763497	0.0445464
CD1C	89	54.7651	23.8467	38	97.0757	41.446	GSE105450	-1.39507	0.213183	-1.8129	-0.977239	-6.544	-6.544	5.98953e-11	22.0036	1.97303	-1.23932	-1.42837	-1.05027	-12.8483	8.78947e-38	-1.45563	-1.98232	-0.928946	-5.41686	6.06536e-08	87.1113	0.461388	2.04107e-09
LOC728901	89	10.7124	7.59988	38	16.3236	7.52867	GSE105450	-0.735912	0.199371	-1.12667	-0.345152	-3.69117	-3.69117	0.000223225	25.158	24.1794	-0.521407	-0.708135	-0.334679	-5.47288	4.42787e-08	-0.520803	-0.710662	-0.330943	-5.37635	7.60099e-08	9.38585	0.00160872	0.355987
GPR42	89	11.1164	14.4963	38	0.100079	5.24311	GSE105450	0.876489	0.201664	0.481235	1.27174	4.34629	4.34629	1.3846e-05	24.5892	8.03256	0.717259	0.539261	0.895256	7.89787	2.83704e-15	0.76752	0.487365	1.04767	5.36958	7.89185e-08	54.6646	0.0838251	0.0307499
CXCL5	89	39.6851	36.4221	38	65.5476	45.3586	GSE105450	-0.65446	0.198215	-1.04296	-0.265965	-3.30176	-3.30176	0.000960788	25.4522	10.6464	-0.674518	-0.851662	-0.497374	-7.46302	8.4561e-14	-0.683002	-0.932531	-0.433473	-5.36474	8.10679e-08	42.7012	0.0546391	0.0936555
RPS10P11	89	1438.71	640.48	38	2033.58	810.859	GSE105450	-0.850439	0.201211	-1.2448	-0.456073	-4.22661	-4.22661	2.37242e-05	24.7	5.81692	-0.901424	-1.09332	-0.709529	-9.20691	3.35638e-20	-0.96871	-1.3234	-0.614018	-5.35291	8.65515e-08	67.7316	0.131427	0.00844387
KLRC3	89	56.8369	35.1307	38	104.535	51.7772	GSE105450	-1.16282	0.207454	-1.56942	-0.75622	-5.60521	-5.60521	2.08003e-08	23.2358	5.73715	-0.847707	-1.02815	-0.667268	-9.20797	3.32362e-20	-0.87932	-1.20159	-0.55705	-5.3478	8.90286e-08	67.2366	0.131265	0.0032655
LOC731823	89	16.0262	19.5237	38	1.87648	6.15309	GSE105450	0.841192	0.201053	0.447135	1.23525	4.18393	4.18393	2.86512e-05	24.7388	6.97573	0.806486	0.626094	0.986879	8.76248	1.91006e-18	0.829728	0.525615	1.13384	5.34746	8.91947e-08	61.664	0.102932	0.0157545
G0S2	89	4.23494	8.56404	38	0.537379	5.20278	GSE105450	0.47589	0.196139	0.0914649	0.860315	2.42629	2.42629	0.015254	25.994	25.994	0.476238	0.301526	0.65095	5.34257	9.16397e-08	0.476238	0.301526	0.65095	5.34257	9.16397e-08	0	0	0.560941
RPL9P18	89	5902.33	1121.19	38	7215.88	1089.65	GSE105450	-1.17421	0.207714	-1.58132	-0.767098	-5.65302	-5.65302	1.57656e-08	23.1776	3.59514	-1.12875	-1.32426	-0.933235	-11.3155	1.09968e-29	-1.20169	-1.64333	-0.760037	-5.33288	9.66647e-08	71.4857	0.235009	0.00358929
CYP4F12	89	0.367862	5.68466	38	9.75779	10.2298	GSE105450	-1.27336	0.21007	-1.68509	-0.86163	-6.06159	-6.06159	1.34782e-09	22.6606	4.75353	-0.884099	-1.06525	-0.702947	-9.56547	1.11695e-21	-0.949881	-1.29987	-0.599889	-5.31936	1.04133e-07	72.3548	0.16624	0.000665537
LOC731096	89	4245.36	993.351	38	5968.98	1088.12	GSE105450	-1.67585	0.221235	-2.10946	-1.24224	-7.57498	-7.57498	3.59195e-14	20.4311	1.95624	-1.41575	-1.6099	-1.2216	-14.2922	2.44602e-46	-1.47587	-2.02104	-0.930701	-5.30598	1.12072e-07	83.2729	0.46224	2.92169e-06
C10ORF33	89	44.0871	19.6414	38	75.3505	35.5427	GSE105450	-1.22309	0.208855	-1.63244	-0.813744	-5.85618	-5.85618	4.73642e-09	22.925	1.9111	-1.58236	-1.79046	-1.37426	-14.9031	3.14493e-50	-1.6057	-2.20292	-1.00847	-5.26954	1.36768e-07	84.6749	0.47964	4.46453e-06
C16ORF74	89	18.2525	10.2255	38	30.6145	15.8262	GSE105450	-1.01089	0.204199	-1.41111	-0.610668	-4.95052	-4.95052	7.40173e-07	23.9823	7.53718	-0.821206	-1.01241	-0.630004	-8.41796	3.83082e-17	-0.8418	-1.15566	-0.527939	-5.25677	1.46607e-07	60.706	0.0909782	0.026101
PTGR1	89	3.94202	7.88683	38	-1.17158	5.34812	GSE105450	0.703132	0.19889	0.313314	1.09295	3.53527	3.53527	0.000407353	25.2797	18.3333	0.557584	0.372197	0.742971	5.89494	3.74816e-09	0.566489	0.354962	0.778016	5.24897	1.5295e-07	0	0.0149881	0.425034
RPL17P34	89	7983.58	1254.65	38	8847.26	1260.33	GSE105450	-0.683324	0.19861	-1.07259	-0.294056	-3.44053	-3.44053	0.000580572	25.3511	7.04302	-0.852753	-1.04357	-0.661933	-8.75887	1.9722e-18	-0.871913	-1.19765	-0.546173	-5.24625	1.55223e-07	62.0361	0.102539	0.0218332
SMPD3	89	6.73414	7.6256	38	12.6122	11.1966	GSE105450	-0.661372	0.198308	-1.05005	-0.272695	-3.33507	-3.33507	0.000852787	25.4283	11.5185	-0.611434	-0.787916	-0.434953	-6.79044	1.11789e-11	-0.646412	-0.888373	-0.40445	-5.23613	1.63976e-07	40.5786	0.0474905	0.10802
EMR3	89	107.665	67.0862	38	191.855	91.6775	GSE105450	-1.1127	0.206336	-1.51711	-0.708287	-5.39266	-5.39266	6.94227e-08	23.4883	2.9636	-1.04456	-1.23163	-0.857492	-10.9442	7.08503e-28	-1.19867	-1.64879	-0.748555	-5.21944	1.79467e-07	84.9072	0.294853	5.09093e-07
LOC651149	89	468.128	273.036	38	615.583	291.331	GSE105450	-0.526133	0.196659	-0.911577	-0.140688	-2.67536	-2.67536	0.00746498	25.8567	4.1112	-0.942147	-1.12498	-0.759317	-10.1	5.5267e-24	-1.02632	-1.41433	-0.63832	-5.18437	2.16743e-07	74.4604	0.204563	0.000647123
RPL7P32	89	808.069	293.88	38	1112.7	298.912	GSE105450	-1.02511	0.204487	-1.42589	-0.62432	-5.01308	-5.01308	5.35667e-07	23.915	6.83192	-0.850211	-1.04121	-0.659215	-8.72472	2.66845e-18	-0.863848	-1.19137	-0.536324	-5.16943	2.34813e-07	62.7266	0.104557	0.0197899
RPS27P9	89	97.4559	73.6849	38	121.072	73.8812	GSE105450	-0.318321	0.19484	-0.700201	0.0635594	-1.63375	-1.63375	0.102311	26.3416	8.78023	-0.77861	-0.968307	-0.588913	-8.04465	8.64895e-16	-0.778674	-1.07495	-0.482395	-5.15114	2.58915e-07	58.64	0.0759294	0.0335888
SIGLEC8	89	0.179999	7.4025	38	8.01613	9.3847	GSE105450	-0.968744	0.203369	-1.36734	-0.570148	-4.76348	-4.76348	1.90279e-06	24.1786	4.89261	-0.820942	-1.00123	-0.640655	-8.92475	4.46712e-19	-0.906923	-1.25445	-0.559393	-5.11477	3.14131e-07	70.9873	0.163031	0.00108208
UBA6-DT	89	9.42021	7.6339	38	14.2065	9.49737	GSE105450	-0.578103	0.19725	-0.964706	-0.1915	-2.93082	-2.93082	0.00338073	25.702	25.702	-0.45943	-0.635583	-0.283277	-5.11183	3.19047e-07	-0.45943	-0.635583	-0.283277	-5.11183	3.19047e-07	0	0	0.653927
EEF1A1P22	89	87.3913	44.518	38	119.02	54.2458	GSE105450	-0.660393	0.198295	-1.04904	-0.271742	-3.33036	-3.33036	0.000867351	25.4317	4.03637	-0.990403	-1.1842	-0.79661	-10.0166	1.28803e-23	-1.09769	-1.51863	-0.676757	-5.11109	3.20298e-07	74.7046	0.208426	0.00138232
HTR3A	89	9.96237	7.98117	38	18.2259	10.9717	GSE105450	-0.915617	0.202368	-1.31225	-0.518983	-4.52452	-4.52452	6.05335e-06	24.4184	4.96928	-0.828206	-1.00861	-0.647798	-8.99769	2.30511e-19	-0.899422	-1.24481	-0.554038	-5.10399	3.32568e-07	69.4378	0.160284	0.00177139
SLC45A3	89	21.7649	12.4956	38	35.5611	12.972	GSE105450	-1.08503	0.205737	-1.48827	-0.681796	-5.27388	-5.27388	1.33568e-07	23.6252	3.70991	-0.956663	-1.13939	-0.773937	-10.2614	1.05133e-24	-1.01849	-1.41054	-0.626435	-5.09167	3.54916e-07	77.8505	0.227221	4.80989e-05
RPL17P36	89	882.34	295.84	38	1184.12	310.303	GSE105450	-0.999226	0.203966	-1.39899	-0.59946	-4.89898	-4.89898	9.63362e-07	24.0372	8.69727	-0.751164	-0.940692	-0.561636	-7.76801	7.97274e-15	-0.761084	-1.05456	-0.467606	-5.08282	3.71869e-07	56	0.0733763	0.0446281
FGFBP2	89	311.158	266.975	38	525.472	416.399	GSE105450	-0.668645	0.198407	-1.05752	-0.279773	-3.37006	-3.37006	0.000751517	25.403	5.84607	-0.787448	-0.967088	-0.607807	-8.59142	8.58986e-18	-0.836988	-1.15974	-0.514239	-5.0828	3.71917e-07	62.5555	0.13169	0.00920074
RPL21P87	89	258.772	169.279	38	343.497	203.259	GSE105450	-0.467845	0.19606	-0.852117	-0.0835739	-2.38623	-2.38623	0.0170221	26.0148	14.9743	-0.590563	-0.777883	-0.403244	-6.17918	6.44337e-10	-0.60531	-0.84025	-0.37037	-5.04974	4.42405e-07	33.9447	0.0283416	0.181617
TPT1P6	89	53.2964	30.9651	38	78.5191	39.5017	GSE105450	-0.743553	0.199486	-1.13454	-0.352568	-3.72735	-3.72735	0.000193505	25.129	8.35842	-0.676019	-0.854822	-0.497216	-7.41022	1.26089e-13	-0.72273	-1.00355	-0.441908	-5.0442	4.55434e-07	58.7277	0.0798452	0.0241749
RPL10P15	89	9.24677	9.73899	38	13.6515	8.23871	GSE105450	-0.469766	0.196079	-0.854073	-0.0854577	-2.3958	-2.3958	0.0165843	26.0098	19.813	-0.527967	-0.714748	-0.341186	-5.54015	3.02211e-08	-0.537457	-0.746295	-0.328618	-5.04406	4.55755e-07	8.76117	0.0120249	0.36013
C7ORF34	89	4.18847	7.5328	38	1.42181	5.29667	GSE105450	0.395896	0.195416	0.0128873	0.778906	2.02591	2.02591	0.0427738	26.1865	26.1865	0.477879	0.292146	0.663612	5.04285	4.58643e-07	0.477879	0.292146	0.663612	5.04285	4.58643e-07	0	0	0.757066
C1ORF150	89	3.11099	5.94032	38	5.91087	4.60013	GSE105450	-0.498996	0.196372	-0.883877	-0.114114	-2.54108	-2.54108	0.0110512	25.9324	21.8572	-0.513854	-0.700595	-0.327114	-5.39324	6.91984e-08	-0.514028	-0.714297	-0.313759	-5.03061	4.88909e-07	17.4878	0.00718968	0.300453
MGC13005	89	44.8229	48.9409	38	73.4109	53.8497	GSE105450	-0.563322	0.197076	-0.949585	-0.17706	-2.8584	-2.8584	0.00425787	25.7473	9.50474	-0.646342	-0.824925	-0.467759	-7.09367	1.30599e-12	-0.68397	-0.950685	-0.417255	-5.02617	5.00366e-07	52.524	0.0663716	0.0491594
RPL17P7	89	4771.71	1071.39	38	6046.82	1321.11	GSE105450	-1.1012	0.206085	-1.50512	-0.697277	-5.34341	-5.34341	9.12164e-08	23.5454	9.75941	-0.68786	-0.876871	-0.498849	-7.13282	9.83335e-13	-0.710192	-0.987814	-0.43257	-5.01383	5.33571e-07	52.2955	0.0599941	0.0626938
RPL31P17	89	2397.83	958.38	38	2707.11	886.748	GSE105450	-0.327831	0.194904	-0.709836	0.0541751	-1.68201	-1.68201	0.0925675	26.3243	26.3239	-0.449352	-0.625255	-0.273448	-5.0068	5.53421e-07	-0.449352	-0.625257	-0.273448	-5.00678	5.53484e-07	6.8157	5.02263e-07	0.375864
UST	89	14.1177	7.57792	38	22.1788	9.0025	GSE105450	-0.99834	0.203949	-1.39807	-0.598608	-4.89505	-4.89505	9.82783e-07	24.0413	6.27657	-0.80672	-0.98623	-0.627209	-8.80808	1.27311e-18	-0.792473	-1.10302	-0.48193	-5.00161	5.68521e-07	63.6973	0.117728	0.00734742
RPL26P36	89	8.15909	6.86053	38	10.5117	5.76899	GSE105450	-0.356672	0.19511	-0.73908	0.0257364	-1.82806	-1.82806	0.067541	26.2689	26.2689	-0.473918	-0.65964	-0.288196	-5.00135	5.69305e-07	-0.473918	-0.65964	-0.288196	-5.00135	5.69305e-07	0	0	0.989866
RPS27AP16	89	6334.06	1085.37	38	7789.08	1292.23	GSE105450	-1.25709	0.209672	-1.66804	-0.846142	-5.99551	-5.99551	2.02851e-09	22.7466	3.92223	-1.02751	-1.22258	-0.832431	-10.3235	5.51536e-25	-1.07778	-1.50017	-0.655384	-5.00104	5.70214e-07	76.4769	0.210995	0.000724729
C12ORF57	89	705.063	246.876	38	981.213	293.117	GSE105450	-1.05	0.204998	-1.45179	-0.648215	-5.12201	-5.12201	3.0229e-07	23.7957	2.6573	-1.26947	-1.46949	-1.06944	-12.4389	1.60628e-35	-1.29709	-1.807	-0.787179	-4.98568	6.17431e-07	80.0157	0.334297	0.000138123
PRINS	89	4.17693	6.0118	38	6.66807	7.27824	GSE105450	-0.386129	0.195337	-0.768983	-0.00327548	-1.97673	-1.97673	0.0480719	26.2078	26.2078	-0.467995	-0.652091	-0.283899	-4.98248	6.27731e-07	-0.467995	-0.652091	-0.283899	-4.98248	6.27731e-07	0	0	0.753353
C9ORF123	89	101.007	35.2113	38	145.006	40.4984	GSE105450	-1.18666	0.208001	-1.59433	-0.778985	-5.70507	-5.70507	1.16294e-08	23.1138	3.58095	-1.15581	-1.35297	-0.95866	-11.4903	1.47518e-30	-1.12048	-1.56159	-0.679365	-4.97853	6.40704e-07	74.9906	0.235991	0.00125381
MEG3	89	8.39307	17.6864	38	17.128	19.0318	GSE105450	-0.479823	0.196178	-0.864324	-0.0953216	-2.44586	-2.44586	0.0144508	25.9837	14.2863	-0.537281	-0.712763	-0.3618	-6.00094	1.96181e-09	-0.562048	-0.78394	-0.340156	-4.96454	6.88628e-07	34.039	0.0315116	0.156446
RPL26P12	89	2471.06	783.348	38	2783.22	784.059	GSE105450	-0.39599	0.195417	-0.779	-0.0129789	-2.02638	-2.02638	0.0427258	26.1863	12.5457	-0.612852	-0.800267	-0.425438	-6.40915	1.46335e-10	-0.642161	-0.895852	-0.388469	-4.96119	7.00609e-07	47.616	0.0415205	0.0892064
PTGDR	89	42.5627	33.1718	38	108.509	60.2462	GSE105450	-1.52439	0.216746	-1.94921	-1.09958	-7.03309	-7.03309	2.02006e-12	21.2862	3.61321	-0.955709	-1.139	-0.772417	-10.2195	1.62151e-24	-0.9952	-1.38855	-0.601849	-4.95882	7.09244e-07	78.9976	0.229783	2.29847e-05
RPL21P128	89	52.8229	16.8966	38	62.092	15.8028	GSE105450	-0.555683	0.196988	-0.941773	-0.169592	-2.82089	-2.82089	0.00478905	25.7703	7.03424	-0.813827	-1.00483	-0.622824	-8.35107	6.76487e-17	-0.824148	-1.1506	-0.497696	-4.94805	7.49615e-07	61.5811	0.103357	0.0232439
HS.10862	89	2.23385	6.13301	38	-0.635311	4.71458	GSE105450	0.496007	0.196341	0.111186	0.880829	2.52625	2.52625	0.0115286	25.9405	25.9405	0.469562	0.283427	0.655698	4.94438	7.63852e-07	0.469562	0.283427	0.655698	4.94438	7.63852e-07	0	0	0.595563
CPA3	89	24.8168	16.2295	38	48.0043	22.3787	GSE105450	-1.26176	0.209786	-1.67293	-0.850583	-6.01449	-6.01449	1.80457e-09	22.722	3.94603	-0.902553	-1.0846	-0.720506	-9.71712	2.54896e-22	-0.956497	-1.33612	-0.57687	-4.93827	7.88189e-07	78.5746	0.209409	3.04796e-05
GNG3	89	14.158	10.1136	38	18.0675	9.32239	GSE105450	-0.393078	0.195393	-0.776042	-0.0101139	-2.01173	-2.01173	0.0442489	26.1927	26.1927	-0.438023	-0.612386	-0.26366	-4.92369	8.49281e-07	-0.438023	-0.612386	-0.26366	-4.92369	8.49281e-07	0	0	0.47564
NMUR1	89	2.22415	9.26759	38	9.11047	13.0016	GSE105450	-0.651153	0.198171	-1.03956	-0.262744	-3.28581	-3.28581	0.0010169	25.4636	6.64825	-0.695395	-0.873812	-0.516978	-7.63914	2.18675e-14	-0.766134	-1.07145	-0.460821	-4.91821	8.73373e-07	62.0856	0.111144	0.0100482
RPL4P5	89	1968.29	600.022	38	2665.22	626.282	GSE105450	-1.13954	0.206929	-1.54511	-0.733963	-5.5069	-5.5069	3.65212e-08	23.3538	1.73857	-1.24473	-1.43487	-1.0546	-12.8311	1.09749e-37	-1.45224	-2.03177	-0.8727	-4.91139	9.04334e-07	87.5466	0.532366	1.08798e-08
RPS27P29	89	3708	1293.98	38	4404.57	1261.41	GSE105450	-0.53906	0.196801	-0.924783	-0.153338	-2.73912	-2.73912	0.00616047	25.8194	9.60338	-0.678615	-0.867152	-0.490078	-7.05464	1.73045e-12	-0.711572	-0.995765	-0.427379	-4.90742	9.22806e-07	52.954	0.0653994	0.0592775
CLIP3	89	14.9258	9.62703	38	27.9415	18.8919	GSE105450	-0.989667	0.203777	-1.38906	-0.590272	-4.85662	-4.85662	1.19408e-06	24.0818	8.96949	-0.697282	-0.874847	-0.519716	-7.69657	1.39768e-14	-0.665374	-0.931122	-0.399625	-4.9073	9.23379e-07	48.6239	0.069964	0.0582674
RPL36AP44	89	96.6565	47.3182	38	112.333	44.4054	GSE105450	-0.335276	0.194956	-0.717382	0.0468304	-1.71975	-1.71975	0.0854773	26.3104	10.9465	-0.650605	-0.838532	-0.462677	-6.7854	1.15765e-11	-0.672816	-0.94182	-0.403812	-4.90214	9.4798e-07	47.3362	0.0533454	0.0909031
MIR155HG	89	27.7535	12.1938	38	38.5746	14.4896	GSE105450	-0.832771	0.200911	-1.22655	-0.438994	-4.14498	-4.14498	3.39841e-05	24.7739	9.55874	-0.692656	-0.879608	-0.505705	-7.26167	3.82347e-13	-0.690604	-0.968026	-0.413183	-4.87907	1.06586e-06	46.6554	0.0642512	0.0810185
FAM71C	89	1.34186	4.73089	38	-0.577126	5.15311	GSE105450	0.392504	0.195389	0.00954927	0.775459	2.00884	2.00884	0.0445544	26.194	24.2558	0.444263	0.269829	0.618696	4.99182	5.98135e-07	0.446812	0.267111	0.626513	4.8733	1.09748e-06	0	0.00305053	0.579562
RPS7P10	89	351.938	171.414	38	446.737	207.535	GSE105450	-0.515335	0.196543	-0.900552	-0.130118	-2.622	-2.622	0.00874163	25.8872	7.67636	-0.729335	-0.918342	-0.540328	-7.56304	3.93758e-14	-0.779696	-1.09339	-0.466003	-4.87156	1.10719e-06	59.8307	0.091641	0.0291469
SNORD14D	89	11.6747	7.36504	38	16.1163	7.63654	GSE105450	-0.592885	0.197428	-0.979837	-0.205934	-3.00305	-3.00305	0.0026729	25.6557	25.6544	-0.437193	-0.613284	-0.261102	-4.86614	1.13798e-06	-0.437193	-0.613287	-0.261099	-4.86605	1.13852e-06	0	1.86601e-06	0.466982
MOBKL2B	89	17.6345	11.4287	38	31.4706	14.2837	GSE105450	-1.11424	0.206369	-1.51872	-0.709767	-5.39927	-5.39927	6.69143e-08	23.4806	7.27045	-0.711715	-0.891264	-0.532166	-7.7691	7.9045e-15	-0.732694	-1.02823	-0.437161	-4.8592	1.17864e-06	64.2873	0.0949547	0.0100441
GATA2	89	5.44893	6.99823	38	12.7062	11.2342	GSE105450	-0.851104	0.201222	-1.24549	-0.456716	-4.22967	-4.22967	2.3403e-05	24.6972	7.36432	-0.693187	-0.871153	-0.51522	-7.63414	2.27339e-14	-0.719434	-1.00983	-0.429041	-4.85572	1.19951e-06	58.3027	0.0952996	0.0188178
LOC728672	89	3622.02	1051.32	38	4678.74	1242.85	GSE105450	-0.945035	0.202916	-1.34274	-0.547327	-4.65728	-4.65728	3.20419e-06	24.2867	4.43612	-0.959113	-1.15284	-0.765387	-9.70352	2.91265e-22	-0.99037	-1.39099	-0.589751	-4.84523	1.26466e-06	71.571	0.184247	0.00351017
PRSS23	89	19.0542	21.4011	38	41.0895	36.8281	GSE105450	-0.814064	0.200599	-1.20723	-0.420896	-4.05816	-4.05816	4.94618e-05	24.8508	5.0418	-0.76135	-0.94109	-0.58161	-8.30209	1.023e-16	-0.846397	-1.18964	-0.503151	-4.83299	1.34496e-06	71.2877	0.158102	0.000976772
CHI3L1	89	55.6179	50.7324	38	142.041	98.3398	GSE105450	-1.25644	0.209657	-1.66736	-0.845523	-5.99286	-5.99286	2.06185e-09	22.7501	4.194	-0.856363	-1.03755	-0.675172	-9.26338	1.98067e-20	-0.913228	-1.28382	-0.54263	-4.82975	1.36701e-06	76.0552	0.19448	0.000131147
SNORA57	89	25.9193	10.5846	38	38.9785	11.4105	GSE105450	-1.19796	0.208263	-1.60615	-0.789774	-5.75215	-5.75215	8.81151e-09	23.0555	7.6953	-0.769211	-0.957677	-0.580745	-7.99945	1.24975e-15	-0.738455	-1.03945	-0.437458	-4.80851	1.52056e-06	54.2183	0.0865759	0.041388
TP53INP2	89	25.1854	9.71699	38	35.9908	15.6406	GSE105450	-0.911376	0.20229	-1.30786	-0.514895	-4.50529	-4.50529	6.62813e-06	24.4371	4.99267	-0.787283	-0.967195	-0.607371	-8.57666	9.76649e-18	-0.844261	-1.18887	-0.499655	-4.80178	1.57264e-06	69.5624	0.159372	0.00170607
RPL3P7	89	5057.24	1118.55	38	6999.17	1240.16	GSE105450	-1.66994	0.221054	-2.10319	-1.23668	-7.55444	-7.55444	4.20672e-14	20.4647	1.65592	-1.50283	-1.70958	-1.29609	-14.2472	4.66865e-46	-1.55937	-2.19596	-0.922788	-4.80111	1.57785e-06	85.1121	0.555031	2.88043e-06
LOC100133390	89	144.071	48.1518	38	172.366	40.0697	GSE105450	-0.612653	0.197673	-1.00008	-0.225222	-3.09934	-3.09934	0.00193955	25.5922	4.87243	-0.88035	-1.07203	-0.688674	-9.00192	2.21796e-19	-0.940338	-1.32527	-0.555405	-4.78792	1.68519e-06	71.6652	0.166162	0.00342417
SNORD13	89	632.876	431.605	38	1131.6	712.022	GSE105450	-0.934807	0.202723	-1.33214	-0.537476	-4.61124	-4.61124	4.0027e-06	24.3328	2.68696	-1.23776	-1.42512	-1.05041	-12.9485	2.39437e-38	-1.10695	-1.56137	-0.652526	-4.77436	1.80284e-06	78.27	0.331071	3.70756e-05
RPL21P14	89	702.401	339.55	38	956.393	401.297	GSE105450	-0.703368	0.198894	-1.09319	-0.313544	-3.5364	-3.5364	0.000405618	25.2789	9.95079	-0.663214	-0.851604	-0.474825	-6.89994	5.20239e-12	-0.678038	-0.956518	-0.399558	-4.77208	1.82334e-06	51.4765	0.0609358	0.0670588
HS.202140	89	8.14594	13.5635	38	0.432226	4.28559	GSE105450	0.660018	0.19829	0.271377	1.04866	3.32855	3.32855	0.000873	25.433	13.6195	0.562926	0.375903	0.749949	5.89935	3.6493e-09	0.58833	0.345261	0.831399	4.74394	2.09606e-06	36.3456	0.0341052	0.164415
LOC100134273	89	323.187	127.096	38	401.559	129.679	GSE105450	-0.60923	0.19763	-0.996577	-0.221883	-3.08269	-3.08269	0.00205142	25.6033	8.96326	-0.66776	-0.856433	-0.479087	-6.93679	4.01095e-12	-0.707117	-0.999501	-0.414733	-4.74008	2.13637e-06	55.9086	0.0725091	0.0450388
RPL21P134	89	7910.11	1215.4	38	8913.44	1398.63	GSE105450	-0.783804	0.20011	-1.17601	-0.391596	-3.91687	-3.91687	8.97073e-05	24.9725	5.88863	-0.795528	-0.985845	-0.605211	-8.19268	2.55473e-16	-0.851903	-1.20421	-0.499598	-4.73935	2.14402e-06	65.0122	0.129775	0.0138646
EEF1A1P24	89	5061.46	1373.59	38	6537.14	1215.31	GSE105450	-1.10394	0.206145	-1.50797	-0.6999	-5.35516	-5.35516	8.54828e-08	23.5318	2.92109	-1.07171	-1.268	-0.875423	-10.7012	1.00446e-26	-1.1749	-1.66167	-0.688138	-4.73076	2.23677e-06	81.541	0.299842	5.48576e-05
LOC647435	89	0.183218	6.41372	38	-1.92172	4.80225	GSE105450	0.349754	0.195059	-0.0325543	0.732063	1.79307	1.79307	0.0729619	26.2826	20.1093	0.462163	0.285834	0.638491	5.13713	2.7896e-07	0.47179	0.275911	0.667669	4.72073	2.35001e-06	9.80557	0.0116803	0.354202
RPL26P6	89	71.9585	38.0001	38	94.1603	37.5105	GSE105450	-0.582956	0.197308	-0.969672	-0.19624	-2.95455	-2.95455	0.00313125	25.6869	18.8509	-0.508298	-0.694813	-0.321784	-5.3414	9.22326e-08	-0.509547	-0.721543	-0.297551	-4.7109	2.46624e-06	24.8987	0.0141174	0.247369
SPON2	89	15.6543	17.1409	38	31.9929	32.7158	GSE105450	-0.709697	0.198985	-1.0997	-0.319694	-3.56659	-3.56659	0.000361659	25.2557	8.19073	-0.623391	-0.800538	-0.446244	-6.89723	5.30245e-12	-0.667541	-0.945652	-0.389431	-4.70445	2.54553e-06	54.7795	0.0824942	0.0303191
PDZK1IP1	89	77.7634	67.5789	38	168.201	131.646	GSE105450	-0.98405	0.203667	-1.38323	-0.58487	-4.83167	-4.83167	1.35394e-06	24.1079	3.32134	-0.90227	-1.08344	-0.721103	-9.76128	1.65056e-22	-0.991034	-1.40392	-0.578149	-4.70444	2.54568e-06	76.0865	0.259604	0.000129047
ADAM28	89	12.7429	10.2117	38	23.9472	12.4792	GSE105450	-1.01874	0.204358	-1.41928	-0.618211	-4.98511	-4.98511	6.19276e-07	23.9452	3.85668	-0.8737	-1.05523	-0.692173	-9.43339	3.97029e-21	-0.922701	-1.30777	-0.537635	-4.6965	2.64657e-06	74.8471	0.217528	0.000236066
LRRC26	89	16.4727	11.4318	38	36.7012	23.2411	GSE105450	-1.2669	0.209912	-1.67832	-0.855477	-6.03538	-6.03538	1.58591e-09	22.6948	2.48309	-1.00717	-1.19386	-0.820488	-10.5741	3.92871e-26	-1.16621	-1.65358	-0.678854	-4.69003	2.73164e-06	86.2349	0.358661	8.91884e-08
RPL17P22	89	367.248	165.988	38	473.021	164.026	GSE105450	-0.635616	0.197966	-1.02362	-0.247609	-3.21073	-3.21073	0.001324	25.5163	10.5745	-0.630802	-0.818649	-0.442954	-6.58166	4.65211e-11	-0.648976	-0.920364	-0.377589	-4.68692	2.77353e-06	48.9956	0.0553765	0.0810111
KLRF1	89	211.539	141.577	38	389.966	249.28	GSE105450	-0.983715	0.20366	-1.38288	-0.584549	-4.83018	-4.83018	1.3641e-06	24.1095	6.37331	-0.710674	-0.889105	-0.532243	-7.80635	5.88661e-15	-0.734273	-1.04194	-0.426604	-4.67758	2.90282e-06	66.2428	0.115427	0.00418061
CABP5	89	32.3425	38.6299	38	50.8073	40.5499	GSE105450	-0.468112	0.196063	-0.852388	-0.0838355	-2.38756	-2.38756	0.0169607	26.0141	9.97958	-0.570206	-0.746929	-0.393483	-6.32393	2.54992e-10	-0.61608	-0.874303	-0.357857	-4.67617	2.92287e-06	50.4234	0.0617639	0.0490952
ZC3H12B	89	6.20229	6.05916	38	10.7277	6.41884	GSE105450	-0.729309	0.199272	-1.11988	-0.338742	-3.65986	-3.65986	0.000252354	25.1829	9.36997	-0.637757	-0.814874	-0.460639	-7.05735	1.6971e-12	-0.625911	-0.888303	-0.36352	-4.67532	2.93499e-06	49.9482	0.0670144	0.0514397
RPL31P49	89	276.913	182.424	38	312.835	184.043	GSE105450	-0.195217	0.194181	-0.575805	0.185371	-1.00534	-1.00534	0.314736	26.5207	10.3947	-0.645143	-0.833076	-0.45721	-6.72824	1.71729e-11	-0.648463	-0.923395	-0.373532	-4.62285	3.78506e-06	51.7331	0.0584961	0.0656777
TC2N	89	64.2132	30.3228	38	92.6415	37.0638	GSE105450	-0.870414	0.201557	-1.26546	-0.47537	-4.31845	-4.31845	1.57127e-05	24.6153	5.85284	-0.801187	-0.980607	-0.621767	-8.75208	2.09458e-18	-0.753985	-1.074	-0.433966	-4.6178	3.87823e-06	61.79	0.130232	0.0106074
BACE2	89	19.5557	12.532	38	36.4317	20.2099	GSE105450	-1.10258	0.206115	-1.50656	-0.698601	-5.34933	-5.34933	8.82783e-08	23.5386	3.65527	-0.877296	-1.05905	-0.695548	-9.46069	3.05904e-21	-0.927202	-1.32113	-0.533279	-4.61329	3.96347e-06	76.6631	0.231094	9.51445e-05
RPL21P28	89	2497.74	1167.21	38	3183.74	1326.36	GSE105450	-0.560531	0.197044	-0.94673	-0.174332	-2.8447	-2.8447	0.00444533	25.7557	11.3471	-0.59055	-0.778052	-0.403049	-6.17305	6.69844e-10	-0.617949	-0.881608	-0.354291	-4.59367	4.35526e-06	46.5453	0.0493017	0.0957606
BAIAP2L2	89	13.3545	8.42225	38	22.6514	10.6814	GSE105450	-1.01003	0.204182	-1.41021	-0.609836	-4.94669	-4.94669	7.54845e-07	23.9864	4.36555	-0.83369	-1.01399	-0.653393	-9.06285	1.27084e-19	-0.853722	-1.21964	-0.487807	-4.57282	4.81198e-06	69.6519	0.187376	0.00166029
C2ORF40	89	-0.106655	5.97886	38	4.23502	5.78147	GSE105450	-0.728843	0.199265	-1.1194	-0.33829	-3.65765	-3.65765	0.000254541	25.1846	16.0274	-0.537054	-0.724172	-0.349936	-5.62535	1.85128e-08	-0.527303	-0.753318	-0.301288	-4.57269	4.81511e-06	32.6752	0.0226865	0.190791
RPL4	89	3476.54	803.449	38	4852.07	939.818	GSE105450	-1.61594	0.21942	-2.046	-1.18589	-7.36462	-7.36462	1.77646e-13	20.7706	2.16152	-1.04389	-1.23037	-0.857412	-10.9716	5.23263e-28	-1.16027	-1.65868	-0.66185	-4.56261	5.05219e-06	87.4094	0.414492	1.13525e-09
TOMM40P2	89	0.523551	4.69644	38	-1.07094	6.64059	GSE105450	0.29646	0.194701	-0.0851461	0.678066	1.52265	1.52265	0.127847	26.3795	13.4272	0.583717	0.396555	0.770879	6.11269	9.79632e-10	0.572039	0.326092	0.817986	4.55861	5.14936e-06	34.7956	0.0365674	0.175495
IFT172	89	5.0545	5.27545	38	8.17839	7.20416	GSE105450	-0.525196	0.196649	-0.910621	-0.139772	-2.67073	-2.67073	0.0075686	25.8594	25.8561	-0.40496	-0.579203	-0.230716	-4.55516	5.23446e-06	-0.404958	-0.57921	-0.230706	-4.55492	5.24049e-06	0	4.86425e-06	0.456703
LOC100134504	89	428.189	221.121	38	637.901	262.829	GSE105450	-0.889896	0.201902	-1.28562	-0.494176	-4.40757	-4.40757	1.04537e-05	24.5312	5.2345	-0.780989	-0.971241	-0.590737	-8.04569	8.5764e-16	-0.859342	-1.22993	-0.488758	-4.54493	5.49548e-06	72.3401	0.150276	0.00285182
AKR1C3	89	72.0798	47.2273	38	115.974	76.311	GSE105450	-0.760201	0.19974	-1.15168	-0.368717	-3.80595	-3.80595	0.000141263	25.0651	5.72065	-0.697006	-0.875527	-0.518485	-7.65236	1.97327e-14	-0.751677	-1.0761	-0.427257	-4.5412	5.59336e-06	67.1679	0.134909	0.00332353
TOMM7	89	3738.22	713.554	38	4762.5	806.027	GSE105450	-1.37189	0.212572	-1.78852	-0.955253	-6.45375	-6.45375	1.09114e-10	22.1303	3.97079	-0.800935	-0.981002	-0.620868	-8.71787	2.83475e-18	-0.872387	-1.24948	-0.495298	-4.53434	5.77852e-06	78.1116	0.206652	4.09565e-05
RPL21P39	89	1610.38	609.339	38	2075.33	647.297	GSE105450	-0.744422	0.199499	-1.13543	-0.353411	-3.73146	-3.73146	0.000190375	25.1257	6.03192	-0.728899	-0.918412	-0.539385	-7.53833	4.76039e-14	-0.804209	-1.15234	-0.456073	-4.5276	5.96568e-06	69.0894	0.125985	0.00635997
C10ORF116	89	2.93687	6.36713	38	6.04723	10.317	GSE105450	-0.398976	0.195442	-0.782035	-0.0159168	-2.0414	-2.0414	0.0412107	26.1797	7.80286	-0.740193	-0.929403	-0.550983	-7.66741	1.7551e-14	-0.717729	-1.0285	-0.406954	-4.5265	5.99675e-06	63.3332	0.0899606	0.0180924
ANKRD34B	89	4.84543	11.9933	38	-2.00494	6.82067	GSE105450	0.63487	0.197957	0.246882	1.02286	3.20711	3.20711	0.00134074	25.5188	6.70285	0.728673	0.550379	0.906967	8.01021	1.14514e-15	0.697655	0.394986	1.00032	4.51774	6.25043e-06	61.4686	0.110003	0.0112388
FLJ31222	89	0.463675	5.76259	38	-1.626	2.90096	GSE105450	0.408384	0.195521	0.0251704	0.791597	2.0887	2.0887	0.0367348	26.1586	16.8461	0.474206	0.297536	0.650875	5.26081	1.43421e-07	0.484361	0.274163	0.694559	4.51636	6.29125e-06	28.0421	0.0211325	0.214357
CASC1	89	1.65605	5.88084	38	4.89561	5.64102	GSE105450	-0.554146	0.196971	-0.940201	-0.16809	-2.81334	-2.81334	0.00490299	25.7749	11.4817	-0.537018	-0.712565	-0.361471	-5.99574	2.02562e-09	-0.556214	-0.797667	-0.314761	-4.515	6.33179e-06	38.4485	0.0482978	0.123173
CDK3	89	6.22153	6.42217	38	7.37765	5.96491	GSE105450	-0.182689	0.194132	-0.56318	0.197802	-0.941058	-0.941058	0.346675	26.5343	26.5343	-0.404192	-0.580021	-0.228362	-4.5055	6.62181e-06	-0.404192	-0.580021	-0.228362	-4.5055	6.62181e-06	0	0	0.542743
RPL6P19	89	2479.71	567.793	38	3060.65	604.171	GSE105450	-0.997669	0.203935	-1.39738	-0.597964	-4.89209	-4.89209	9.97717e-07	24.0445	3.54282	-0.853982	-1.03644	-0.671522	-9.17336	4.58511e-20	-0.947564	-1.35989	-0.535242	-4.50422	6.6616e-06	81.0306	0.240671	1.92112e-05
FAM65C	89	6.87995	9.19276	38	5.11056	8.87512	GSE105450	0.193272	0.194173	-0.187301	0.573844	0.995356	0.995356	0.319563	26.5229	26.5229	0.42162	0.23802	0.605219	4.50088	6.76735e-06	0.42162	0.23802	0.605219	4.50088	6.76735e-06	0	0	0.603709
RPL5P1	89	92.6577	51.7723	38	120.474	70.4815	GSE105450	-0.477183	0.196152	-0.861633	-0.0927327	-2.43272	-2.43272	0.0149857	25.9906	4.96798	-0.725836	-0.905806	-0.545867	-7.90476	2.68453e-15	-0.81515	-1.17022	-0.460078	-4.49954	6.80998e-06	72.3369	0.162813	0.00137811
RPL23P6	89	15.4088	11.661	38	22.1421	11.4033	GSE105450	-0.577695	0.197245	-0.964288	-0.191102	-2.92882	-2.92882	0.00340254	25.7032	13.8288	-0.528433	-0.715177	-0.341689	-5.54613	2.92056e-08	-0.554631	-0.7964	-0.312861	-4.49624	6.9165e-06	33.3345	0.0334073	0.186021
LOC100130217	89	13.0957	7.29297	38	16.5822	8.10945	GSE105450	-0.459379	0.195979	-0.843491	-0.0752666	-2.34402	-2.34402	0.0190773	26.0364	7.02855	-0.722413	-0.912068	-0.532759	-7.4657	8.28609e-14	-0.747914	-1.07422	-0.421605	-4.49232	7.04504e-06	62.7789	0.103869	0.0196399
NRCAM	89	3.20026	6.61261	38	12.9439	15.0418	GSE105450	-0.979556	0.203579	-1.37856	-0.580549	-4.81168	-4.81168	1.49665e-06	24.1288	5.98148	-0.697528	-0.876103	-0.518954	-7.65579	1.92131e-14	-0.726756	-1.04444	-0.409076	-4.48381	7.33217e-06	63.8106	0.125738	0.00717896
TDRG1	89	2.50063	5.10014	38	4.53934	5.38565	GSE105450	-0.390731	0.195374	-0.773658	-0.00780481	-1.99991	-1.99991	0.0455098	26.1978	26.1978	-0.419858	-0.603402	-0.236313	-4.4834	7.34618e-06	-0.419858	-0.603402	-0.236313	-4.4834	7.34618e-06	0	0	0.979658
CLDND2	89	45.4592	29.3527	38	96.9593	71.1657	GSE105450	-1.11556	0.206398	-1.5201	-0.711029	-5.4049	-5.4049	6.48443e-08	23.474	3.16182	-0.870667	-1.05296	-0.688376	-9.36124	7.88036e-21	-0.960783	-1.382	-0.539565	-4.47061	7.79978e-06	80.7622	0.273673	6.12753e-06
HS.478682	89	38.8192	15.6033	38	62.8951	19.2436	GSE105450	-1.42758	0.214055	-1.84712	-1.00805	-6.66925	-6.66925	2.57106e-11	21.8248	3.55356	-0.989673	-1.18456	-0.794786	-9.95307	2.44524e-23	-1.00038	-1.44047	-0.560281	-4.45518	8.38232e-06	77.8781	0.235589	0.00040212
LOC731640	89	2525.64	720.703	38	3308.44	889.568	GSE105450	-1.00459	0.204073	-1.40457	-0.604619	-4.92272	-4.92272	8.53497e-07	24.012	5.93073	-0.724837	-0.904409	-0.545265	-7.91136	2.54602e-15	-0.737583	-1.06212	-0.413045	-4.45445	8.41081e-06	67.2855	0.126968	0.0054353
EIF4BP7	89	191.973	72.7716	38	282.755	99.5209	GSE105450	-1.10572	0.206183	-1.50983	-0.701604	-5.36278	-5.36278	8.19496e-08	23.523	1.91038	-1.18647	-1.38592	-0.987021	-11.6592	2.059e-31	-1.35018	-1.94673	-0.753627	-4.43599	9.16513e-06	85.5145	0.480945	1.87807e-06
TOX2	89	25.0937	13.295	38	40.7981	17.2522	GSE105450	-1.07073	0.205433	-1.47338	-0.668094	-5.21209	-5.21209	1.86725e-07	23.6952	3.75011	-0.973757	-1.16586	-0.781652	-9.93482	2.93704e-23	-0.945127	-1.36307	-0.527183	-4.43221	9.32731e-06	71.7807	0.224456	0.00164595
HS.564211	89	1.61054	4.97284	38	0.901455	4.98579	GSE105450	0.141625	0.193993	-0.238594	0.521843	0.730052	0.730052	0.465358	26.5723	26.5723	0.418563	0.232945	0.604182	4.41965	9.8859e-06	0.418563	0.232945	0.604182	4.41965	9.8859e-06	0	0	0.506129
SPINK2	89	13.7647	8.05501	38	16.1855	10.224	GSE105450	-0.274899	0.194572	-0.656253	0.106455	-1.41284	-1.41284	0.157703	26.4143	10.051	-0.525587	-0.701524	-0.349651	-5.85513	4.76642e-09	-0.578462	-0.835324	-0.321599	-4.4139	1.01527e-05	44.7036	0.0616345	0.0808644
RPL17P33	89	37.7403	26.3592	38	50.9619	23.3254	GSE105450	-0.515398	0.196544	-0.900617	-0.13018	-2.62231	-2.62231	0.00873355	25.887	8.43855	-0.631407	-0.819483	-0.443332	-6.57999	4.7048e-11	-0.675983	-0.976235	-0.37573	-4.41263	1.02124e-05	57.7939	0.0798744	0.0369507
CDH2	89	1.86244	5.36239	38	2.74888	7.31714	GSE105450	-0.146665	0.194008	-0.526914	0.233583	-0.755977	-0.755977	0.449663	26.5682	21.6248	-0.414166	-0.588674	-0.239657	-4.65164	3.29305e-06	-0.424572	-0.61349	-0.235654	-4.4048	1.05884e-05	6.49155	0.00860413	0.380092
ACACB	89	17.1736	10.6739	38	27.7777	13.7469	GSE105450	-0.903345	0.202144	-1.29954	-0.50715	-4.46882	-4.46882	7.86526e-06	24.4725	1.71876	-1.02917	-1.21598	-0.842368	-10.798	3.51635e-27	-1.25979	-1.82099	-0.698591	-4.39976	1.08369e-05	87.543	0.540953	8.64587e-10
LOC642458	89	0.727327	5.53799	38	-1.51576	4.68814	GSE105450	0.420627	0.195626	0.0372068	0.804046	2.15016	2.15016	0.0315427	26.1305	17.9489	0.488974	0.302321	0.675628	5.13449	2.82905e-07	0.48824	0.270656	0.705825	4.39798	1.09262e-05	30.0656	0.0174442	0.209753
RPL13L	89	499.307	207.08	38	746.675	248.395	GSE105450	-1.11704	0.206431	-1.52164	-0.712442	-5.41121	-5.41121	6.26019e-08	23.4667	1.85693	-1.21063	-1.41047	-1.01078	-11.8731	1.6329e-32	-1.35612	-1.96053	-0.751714	-4.39762	1.09445e-05	86.4828	0.495911	6.01775e-07
PIK3R6	89	14.379	8.73208	38	18.8351	10.3004	GSE105450	-0.480192	0.196181	-0.864701	-0.0956834	-2.44769	-2.44769	0.0143774	25.9827	4.186	-0.898977	-1.09008	-0.707877	-9.22011	2.968e-20	-0.890341	-1.28969	-0.490995	-4.36973	1.24398e-05	72.7756	0.200404	0.0011913
PTCH1	89	-0.713983	4.72831	38	0.838579	5.45098	GSE105450	-0.31156	0.194796	-0.693353	0.0702335	-1.59942	-1.59942	0.109728	26.3536	11.3672	-0.510366	-0.686098	-0.334634	-5.69219	1.25421e-08	-0.542905	-0.786755	-0.299056	-4.36366	1.27904e-05	39.4515	0.0500269	0.115952
NT5E	89	24.7879	18.0014	38	38.7804	20.6797	GSE105450	-0.738472	0.199409	-1.12931	-0.347637	-3.7033	-3.7033	0.000212815	25.1483	4.53529	-0.793788	-0.973295	-0.614281	-8.66703	4.43529e-18	-0.798811	-1.15776	-0.439863	-4.36175	1.29027e-05	70.3956	0.180729	0.00131502
VWCE	89	45.4885	39.9332	38	75.1392	66.6128	GSE105450	-0.597132	0.19748	-0.984185	-0.210079	-3.02376	-3.02376	0.00249652	25.6422	8.34916	-0.597863	-0.77464	-0.421086	-6.62864	3.38804e-11	-0.613779	-0.889684	-0.337873	-4.36013	1.29983e-05	51.3233	0.0807742	0.0448114
LOC648099	89	45.8785	19.2411	38	63.7747	22.1995	GSE105450	-0.882275	0.201766	-1.27773	-0.486821	-4.37276	-4.37276	1.22684e-05	24.5643	5.19622	-0.708138	-0.887998	-0.528278	-7.7167	1.19384e-14	-0.767177	-1.11285	-0.421506	-4.34991	1.36194e-05	72.9866	0.151738	0.00110865
FAM72B	89	43.6224	28.6995	38	99.0412	73.4711	GSE105450	-1.18043	0.207857	-1.58783	-0.773042	-5.67907	-5.67907	1.35428e-08	23.1457	2.84685	-0.932599	-1.11583	-0.749367	-9.97567	1.94787e-23	-1.01143	-1.46725	-0.555609	-4.34899	1.36766e-05	80.8065	0.308061	2.26035e-05
LOC387825	89	470.623	187.266	38	673.973	234.355	GSE105450	-0.998903	0.20396	-1.39866	-0.599149	-4.89755	-4.89755	9.70397e-07	24.0387	2.5308	-1.05264	-1.24908	-0.856204	-10.5028	8.38782e-26	-1.15318	-1.67428	-0.632092	-4.33743	1.4416e-05	82.5958	0.353532	2.62098e-05
RTN1	89	79.1366	45.8625	38	118.424	51.6353	GSE105450	-0.819631	0.200691	-1.21298	-0.426283	-4.08404	-4.08404	4.42602e-05	24.828	1.7606	-0.948245	-1.1339	-0.762589	-10.0106	1.36893e-23	-1.24486	-1.80741	-0.682306	-4.33715	1.44339e-05	86.9657	0.52771	2.69068e-09
HS.580960	89	1.10083	5.47146	38	-2.14476	4.47508	GSE105450	0.620818	0.197776	0.233185	1.00845	3.139	3.139	0.00169525	25.5655	16.6377	0.514182	0.327729	0.700635	5.40499	6.48128e-08	0.492357	0.269748	0.714965	4.33497	1.45783e-05	24.0034	0.0209891	0.25386
LOC651202	89	1338.68	700.205	38	1457.9	670.193	GSE105450	-0.17138	0.19409	-0.551789	0.209029	-0.882993	-0.882993	0.37724	26.5457	26.5457	-0.386759	-0.56219	-0.211328	-4.32098	1.55335e-05	-0.386759	-0.56219	-0.211328	-4.32098	1.55335e-05	0	0	0.642619
LOC645128	89	45.7582	47.4706	38	69.1086	45.0896	GSE105450	-0.496168	0.196343	-0.880993	-0.111343	-2.52705	-2.52705	0.0115025	25.94	7.03482	-0.617459	-0.796074	-0.438843	-6.77543	1.24036e-11	-0.668737	-0.972435	-0.36504	-4.31581	1.59022e-05	62.2988	0.1036	0.0142196
RPS29P10	89	759.592	184.086	38	868.377	151.02	GSE105450	-0.618061	0.197741	-1.00563	-0.230496	-3.12561	-3.12561	0.00177436	25.5745	3.85719	-0.851666	-1.04379	-0.659544	-8.68844	3.67452e-18	-0.939976	-1.36822	-0.511728	-4.30199	1.69269e-05	78.4567	0.220155	0.000307867
TMEM54	89	0.545629	4.72819	38	-1.23026	5.05489	GSE105450	0.365679	0.195177	-0.0168618	0.74822	1.87357	1.87357	0.0609894	26.2507	18.9932	0.422235	0.247838	0.596632	4.7453	2.08192e-06	0.432615	0.234905	0.630325	4.28865	1.79761e-05	12.1736	0.0145561	0.335223
RPL26P35	89	30.1217	12.1468	38	36.6973	12.3266	GSE105450	-0.535728	0.196764	-0.921378	-0.150078	-2.72269	-2.72269	0.00647522	25.8291	3.17881	-0.985323	-1.18011	-0.790533	-9.91428	3.6086e-23	-1.0256	-1.49482	-0.556375	-4.28397	1.83587e-05	79.4179	0.275867	0.000190698
RPL18P13	89	4849.74	1292.18	38	6274.36	1248.81	GSE105450	-1.10673	0.206205	-1.51088	-0.702573	-5.36712	-5.36712	8.00055e-08	23.518	1.68691	-1.13699	-1.32603	-0.947953	-11.7883	4.48274e-32	-1.28297	-1.87007	-0.69588	-4.28311	1.84301e-05	86.1669	0.550278	9.83499e-08
FBL	89	691.783	189.716	38	1013.52	234.516	GSE105450	-1.56762	0.217993	-1.99488	-1.14037	-7.19117	-7.19117	6.42397e-13	21.0433	1.0485	-1.27054	-1.4645	-1.07658	-12.8389	9.92194e-38	-1.53475	-2.23716	-0.832335	-4.28246	1.84837e-05	92.6506	0.906225	1.0315e-17
RPS14	89	7345.04	1170.08	38	8936.41	1301.86	GSE105450	-1.30664	0.210898	-1.71999	-0.89329	-6.19562	-6.19562	5.80574e-10	22.4831	1.98791	-0.972035	-1.1567	-0.787375	-10.3171	5.89861e-25	-1.13515	-1.65512	-0.615185	-4.27883	1.87879e-05	86.9153	0.458563	2.95652e-09
SCARNA13	89	26.4873	11.8141	38	37.8032	10.181	GSE105450	-0.990547	0.203794	-1.38998	-0.591117	-4.86052	-4.86052	1.17078e-06	24.0777	4.55567	-0.886122	-1.07868	-0.693568	-9.01961	1.88755e-19	-0.857413	-1.25143	-0.463399	-4.26508	1.99835e-05	72.9995	0.177974	0.00236244
LINC01300	89	28.0619	11.0779	38	36.47	10.5399	GSE105450	-0.765242	0.199818	-1.15688	-0.373605	-3.82969	-3.82969	0.000128306	25.0455	4.65869	-0.859464	-1.05167	-0.66726	-8.7642	1.88108e-18	-0.851185	-1.24275	-0.459618	-4.26056	2.03919e-05	70.9283	0.174725	0.00413773
RPS29P9	89	58.7272	37.3401	38	78.5409	37.1021	GSE105450	-0.52843	0.196684	-0.913923	-0.142937	-2.6867	-2.6867	0.00721622	25.8501	6.57974	-0.633157	-0.811691	-0.454623	-6.95086	3.63065e-12	-0.677386	-0.98961	-0.365161	-4.25223	2.11653e-05	65.9973	0.113297	0.00718152
MGC52282	89	8.48042	11.6291	38	19.0916	22.6418	GSE105450	-0.671177	0.198442	-1.06012	-0.282237	-3.38223	-3.38223	0.000718998	25.3941	6.91773	-0.608484	-0.787172	-0.429795	-6.67422	2.48556e-11	-0.661832	-0.96708	-0.356584	-4.24955	2.14197e-05	63.8777	0.105177	0.0108277
HS.564504	89	73.7178	36.5482	38	95.6216	46.0347	GSE105450	-0.549885	0.196922	-0.935846	-0.163925	-2.7924	-2.7924	0.00523191	25.7876	7.99801	-0.664745	-0.853462	-0.476029	-6.90388	5.06021e-12	-0.665828	-0.973046	-0.358609	-4.24778	2.15897e-05	57.8289	0.0862528	0.0368084
SIGLEC15	89	0.942255	5.16343	38	0.442279	4.55323	GSE105450	0.0995813	0.193886	-0.280429	0.479592	0.513606	0.513606	0.607527	26.6014	21.7836	0.407837	0.233443	0.582232	4.58356	4.57133e-06	0.407754	0.21952	0.595988	4.24568	2.17928e-05	24.3043	0.00831409	0.235368
MMP23B	89	38.452	30.9395	38	67.4296	34.8035	GSE105450	-0.896415	0.202019	-1.29236	-0.500465	-4.43729	-4.43729	9.11004e-06	24.5028	3.92702	-0.796303	-0.976746	-0.615859	-8.64937	5.17824e-18	-0.827953	-1.21026	-0.445644	-4.24462	2.18962e-05	75.5666	0.213835	0.00016761
RPL31P10	89	3.62221	6.12081	38	6.59534	6.75452	GSE105450	-0.467972	0.196062	-0.852245	-0.083698	-2.38686	-2.38686	0.016993	26.0145	21.787	-0.436268	-0.622035	-0.250502	-4.60294	4.16569e-06	-0.431918	-0.63168	-0.232156	-4.23776	2.25757e-05	15.0963	0.00745876	0.317168
SDK2	89	21.7695	11.8324	38	28.9719	13.8672	GSE105450	-0.574135	0.197203	-0.960646	-0.187625	-2.91139	-2.91139	0.0035982	25.7142	4.09038	-0.756792	-0.936255	-0.577329	-8.26513	1.39544e-16	-0.814245	-1.1911	-0.437394	-4.23481	2.28744e-05	70.9324	0.205587	0.00110226
EEF1AL7	89	4588.32	1111.17	38	5927.9	1081.34	GSE105450	-1.20781	0.208494	-1.61646	-0.799174	-5.79304	-5.79304	6.91232e-09	23.0045	2.61508	-1.00932	-1.20517	-0.813474	-10.1008	5.47793e-24	-1.10143	-1.61285	-0.590011	-4.22113	2.43078e-05	83.8435	0.338927	9.59418e-06
TNFRSF21	89	24.942	14.7149	38	40.1337	18.8772	GSE105450	-0.940261	0.202826	-1.33779	-0.54273	-4.63581	-4.63581	3.55549e-06	24.3083	2.32199	-0.908619	-1.09161	-0.725624	-9.73173	2.20802e-22	-1.04396	-1.52876	-0.559155	-4.22053	2.43729e-05	84.577	0.389528	1.15034e-07
ZNF540	89	22.243	14.1283	38	40.4973	20.0712	GSE105450	-1.12578	0.206623	-1.53075	-0.720806	-5.44847	-5.44847	5.0806e-08	23.4229	3.47082	-0.858764	-1.04017	-0.677362	-9.27854	1.71815e-20	-0.865808	-1.2679	-0.463714	-4.22029	2.4399e-05	78.45	0.245423	3.30468e-05
LOC644091	89	0.139336	4.92008	38	-1.94637	5.85341	GSE105450	0.397631	0.195431	0.0145934	0.780668	2.03464	2.03464	0.0418874	26.1827	20.3795	0.415528	0.23946	0.591597	4.62559	3.7353e-06	0.418243	0.223917	0.612569	4.21838	2.46064e-05	19.5654	0.0108757	0.280435
RPL17P25	89	156.394	65.1468	38	210.959	62.0161	GSE105450	-0.844327	0.201106	-1.23849	-0.450166	-4.19841	-4.19841	2.68793e-05	24.7257	4.15983	-0.794397	-0.984995	-0.603798	-8.16895	3.11095e-16	-0.886618	-1.29868	-0.474553	-4.21715	2.47414e-05	76.6631	0.19995	0.000673078
SLC29A1	89	25.0807	18.1362	38	35.2421	16.2977	GSE105450	-0.573492	0.197195	-0.959987	-0.186996	-2.90824	-2.90824	0.00363466	25.7162	6.96939	-0.608035	-0.785013	-0.431058	-6.73378	1.65313e-11	-0.639413	-0.937133	-0.341693	-4.20942	2.56031e-05	61.6286	0.104599	0.0109214
LOC647673	89	477.808	194.941	38	581.597	227.48	GSE105450	-0.502969	0.196413	-0.887931	-0.118007	-2.56077	-2.56077	0.0104439	25.9215	6.10272	-0.61992	-0.798338	-0.441501	-6.80996	9.76271e-12	-0.693966	-1.0171	-0.370836	-4.20929	2.56175e-05	67.9052	0.125283	0.00471175
RPL26P33	89	145.059	73.5024	38	181.781	77.5625	GSE105450	-0.48846	0.196264	-0.873131	-0.103789	-2.48879	-2.48879	0.012818	25.9608	16.7828	-0.467994	-0.654121	-0.281867	-4.9281	8.30331e-07	-0.47803	-0.700909	-0.255151	-4.20372	2.62559e-05	23.8978	0.0210651	0.254624
RPL29P9	89	1142.32	432.511	38	1394.21	380.992	GSE105450	-0.599092	0.197504	-0.986192	-0.211992	-3.03332	-3.03332	0.0024188	25.6359	2.64666	-1.00209	-1.1972	-0.806987	-10.0667	7.7525e-24	-1.09683	-1.60825	-0.585402	-4.20343	2.62895e-05	81.6897	0.338826	4.97034e-05
RPL5	89	3311.2	749.138	38	4547.38	1000.32	GSE105450	-1.47787	0.215435	-1.90012	-1.05563	-6.85995	-6.85995	6.88836e-12	21.5461	2.23071	-0.952061	-1.13609	-0.768036	-10.1399	3.67396e-24	-1.05234	-1.54331	-0.561364	-4.20093	2.65816e-05	86.8894	0.401875	3.10219e-09
SPINK8	89	5.81206	7.6338	38	3.71268	5.67656	GSE105450	0.293462	0.194682	-0.0881078	0.675032	1.50739	1.50739	0.13171	26.3845	15.8625	0.461184	0.286522	0.635846	5.17516	2.27717e-07	0.455279	0.24281	0.667747	4.19982	2.67123e-05	25.8981	0.0251408	0.222171
RPL10P13	89	3444.17	1083.03	38	4982.83	1142.31	GSE105450	-1.38922	0.213028	-1.80674	-0.97169	-6.52129	-6.52129	6.97068e-11	22.0357	1.34277	-1.30474	-1.50807	-1.10141	-12.5768	2.83321e-36	-1.51188	-2.21776	-0.805996	-4.1979	2.69399e-05	89.8551	0.69935	1.93996e-09
FMNL1-DT	89	171.38	71.5703	38	278.716	77.8207	GSE105450	-1.45205	0.214721	-1.8729	-1.03121	-6.76251	-6.76251	1.35625e-11	21.6895	2.3705	-1.1362	-1.33436	-0.938036	-11.2377	2.66193e-29	-1.14417	-1.6784	-0.609949	-4.19774	2.69592e-05	82.6195	0.375747	2.57492e-05
RPL6P20	89	3807.2	791.666	38	4849.68	722.025	GSE105450	-1.34274	0.211816	-1.75789	-0.927588	-6.33919	-6.33919	2.30976e-10	22.2887	2.23069	-0.971958	-1.15729	-0.786622	-10.2786	8.79521e-25	-1.09341	-1.60422	-0.582602	-4.1954	2.72395e-05	87.6784	0.403425	8.58149e-09
HS.462808	89	3.00999	6.18559	38	5.9497	6.94618	GSE105450	-0.455137	0.195939	-0.839171	-0.0711039	-2.32285	-2.32285	0.0201871	26.047	26.047	-0.396435	-0.582094	-0.210777	-4.1851	2.85041e-05	-0.396435	-0.582094	-0.210777	-4.1851	2.85041e-05	0	0	0.442169
EEF1G	89	3265.44	837.501	38	4342.14	859.499	GSE105450	-1.26794	0.209937	-1.6794	-0.856466	-6.0396	-6.0396	1.54501e-09	22.6893	1.94183	-0.953585	-1.13842	-0.768749	-10.1116	4.90667e-24	-1.121	-1.64701	-0.594997	-4.177	2.95382e-05	86.9854	0.470903	2.59282e-09
LOC100128163	89	10.9484	5.92166	38	14.4921	7.94137	GSE105450	-0.534952	0.196755	-0.920586	-0.149319	-2.71887	-2.71887	0.00655055	25.8313	8.3148	-0.642189	-0.830732	-0.453646	-6.67575	2.45963e-11	-0.643265	-0.945295	-0.341235	-4.17434	2.98852e-05	56.5077	0.0815548	0.0423813
SNORA26	89	4.78892	5.88135	38	8.19984	5.5113	GSE105450	-0.587157	0.197358	-0.973972	-0.200341	-2.97508	-2.97508	0.00292914	25.6737	11.166	-0.597888	-0.783568	-0.412208	-6.31107	2.77117e-10	-0.551023	-0.810645	-0.291401	-4.15984	3.18474e-05	44.0131	0.0506077	0.0975339
FCRL6	89	13.1676	22.0081	38	28.0173	23.45	GSE105450	-0.657637	0.198258	-1.04622	-0.269058	-3.31708	-3.31708	0.000909652	25.4413	4.29582	-0.696781	-0.875755	-0.517807	-7.63051	2.33822e-14	-0.7818	-1.15026	-0.413344	-4.15871	3.2005e-05	72.2097	0.193478	0.000702517
C3ORF16	89	-1.79146	4.2548	38	0.193782	4.7758	GSE105450	-0.446911	0.195862	-0.830794	-0.0630283	-2.28176	-2.28176	0.0225033	26.0675	26.0675	-0.393397	-0.578811	-0.207982	-4.15849	3.2036e-05	-0.393397	-0.578811	-0.207982	-4.15849	3.2036e-05	0	0	0.56196
SLC1A3	89	23.182	57.3088	38	1.18109	5.68186	GSE105450	0.453855	0.195927	0.0698455	0.837865	2.31645	2.31645	0.0205336	26.0502	26.0502	0.36934	0.19519	0.543489	4.15672	3.22845e-05	0.36934	0.19519	0.543489	4.15672	3.22845e-05	9.54381	0	0.356212
RRN3P1	89	35.1153	21.1988	38	70.6283	38.6683	GSE105450	-1.28132	0.210267	-1.69343	-0.869205	-6.09379	-6.09379	1.10269e-09	22.6183	2.67935	-1.0578	-1.24379	-0.871812	-11.1471	7.40048e-29	-0.992189	-1.46006	-0.524316	-4.15638	3.23335e-05	81.7029	0.329012	1.14974e-05
GNAZ	89	16.0043	11.6582	38	21.4604	9.97795	GSE105450	-0.484785	0.196227	-0.869383	-0.100186	-2.47053	-2.47053	0.0134914	25.9706	6.52603	-0.600109	-0.777105	-0.423113	-6.6453	3.02598e-11	-0.651021	-0.958076	-0.343966	-4.15553	3.2453e-05	62.4257	0.114727	0.00942976
EYA1	89	1.40849	5.82979	38	-2.04714	5.42887	GSE105450	0.601124	0.197529	0.213974	0.988273	3.04322	3.04322	0.00234061	25.6294	25.6292	0.369606	0.195157	0.544054	4.1526	3.28719e-05	0.369605	0.195157	0.544054	4.15258	3.28742e-05	29.1748	3.55897e-07	0.195273
CNR2	89	-0.0668202	5.41594	38	3.37488	4.73824	GSE105450	-0.654799	0.19822	-1.0433	-0.266295	-3.3034	-3.3034	0.000955209	25.451	5.4998	-0.633261	-0.811134	-0.455388	-6.97783	2.99777e-12	-0.701587	-1.03296	-0.370213	-4.14965	3.32981e-05	66.5631	0.142534	0.00386764
RPL21	89	5904.6	1105.37	38	7457.41	1324.78	GSE105450	-1.31405	0.211085	-1.72777	-0.900335	-6.22525	-6.22525	4.80796e-10	22.4433	3.17007	-0.812436	-0.993114	-0.631757	-8.81315	1.21679e-18	-0.88287	-1.30074	-0.465	-4.14098	3.4582e-05	82.6329	0.270894	1.09983e-06
HS.60260	89	0.541118	5.56662	38	-0.577511	7.45516	GSE105450	0.179745	0.194121	-0.200724	0.560214	0.925945	0.925945	0.354475	26.5373	22.7285	0.41829	0.232845	0.603734	4.42091	9.82876e-06	0.416153	0.218757	0.613548	4.13202	3.59581e-05	0	0.00631485	0.549314
RPL17P8	89	1127.03	396.933	38	1520.52	389.741	GSE105450	-0.990652	0.203796	-1.39009	-0.591218	-4.86099	-4.86099	1.16802e-06	24.0772	6.47384	-0.687159	-0.876217	-0.498101	-7.12376	1.05018e-12	-0.70484	-1.03936	-0.370318	-4.12965	3.6331e-05	66.9322	0.112935	0.00985981
RPS27AP11	89	3580.13	1044.9	38	4819.86	1402.97	GSE105450	-1.06007	0.205208	-1.46227	-0.657869	-5.16582	-5.16582	2.39384e-07	23.747	4.29211	-0.801483	-0.992998	-0.609969	-8.20238	2.35665e-16	-0.850759	-1.25535	-0.44617	-4.12136	3.76649e-05	77.7275	0.190875	0.000430022
GALNT14	89	9.17574	13.102	38	0.273447	5.002	GSE105450	0.781343	0.200071	0.389211	1.17347	3.90533	3.90533	9.40969e-05	24.9823	14.8637	0.446152	0.271339	0.620965	5.00217	5.66891e-07	0.450844	0.235356	0.666332	4.10063	4.12029e-05	21.2945	0.0272498	0.260363
EFHC2	89	15.2575	9.1551	38	26.6505	12.0964	GSE105450	-1.11955	0.206486	-1.52426	-0.714847	-5.42193	-5.42193	5.8959e-08	23.4541	4.31704	-0.750751	-0.93023	-0.571272	-8.19842	2.43569e-16	-0.762435	-1.127	-0.397875	-4.09904	4.1487e-05	72.7448	0.189004	0.000573705
ZNF606	89	16.2408	6.87062	38	20.4052	8.34675	GSE105450	-0.564047	0.197085	-0.950326	-0.177768	-2.86195	-2.86195	0.00421044	25.7451	9.51853	-0.527714	-0.703286	-0.352142	-5.89103	3.83807e-09	-0.544009	-0.804684	-0.283334	-4.0903	4.30815e-05	47.3499	0.0662158	0.0652318
CD177	89	135.117	245.135	38	-0.524245	5.41928	GSE105450	0.655444	0.198229	0.266923	1.04397	3.30651	3.30651	0.000944666	25.4488	8.51096	0.520735	0.344794	0.696676	5.80092	6.59513e-09	0.571417	0.297599	0.845236	4.09015	4.31103e-05	51.9247	0.078201	0.0420648
MATK	89	405.289	184.376	38	786.582	336.485	GSE105450	-1.58129	0.218393	-2.00933	-1.15324	-7.24055	-7.24055	4.46868e-13	20.9663	1.25301	-1.21777	-1.40892	-1.02662	-12.4864	8.85702e-36	-1.34334	-1.98706	-0.699619	-4.09012	4.31144e-05	90.3938	0.750386	3.87995e-13
RAB11FIP4	89	16.4792	11.2364	38	29.6497	14.3878	GSE105450	-1.06833	0.205382	-1.47087	-0.665786	-5.20166	-5.20166	1.97516e-07	23.7069	2.6609	-0.849673	-1.03198	-0.667367	-9.1348	6.55293e-20	-0.953393	-1.41081	-0.495976	-4.08515	4.40491e-05	83.4394	0.333631	4.61518e-07
LOC644345	89	1.25851	6.32793	38	-0.424792	5.28686	GSE105450	0.277084	0.194585	-0.104295	0.658463	1.42398	1.42398	0.154453	26.4109	26.4109	0.365393	0.190028	0.540757	4.08382	4.43007e-05	0.365393	0.190028	0.540757	4.08382	4.43007e-05	0	0	0.685191
ABCA5	89	1.75931	5.78229	38	2.94237	8.1667	GSE105450	-0.17875	0.194117	-0.559212	0.201713	-0.920835	-0.920835	0.357137	26.5383	19.7136	-0.394783	-0.568836	-0.22073	-4.44554	8.76726e-06	-0.406086	-0.601269	-0.210903	-4.07778	4.54677e-05	7.44853	0.0130451	0.372664
RPL21P97	89	103.37	42.5929	38	146.633	58.4445	GSE105450	-0.898983	0.202065	-1.29502	-0.502943	-4.44898	-4.44898	8.62802e-06	24.4916	7.6287	-0.622442	-0.810839	-0.434046	-6.47551	9.44892e-11	-0.64569	-0.956815	-0.334564	-4.06758	4.75037e-05	63.6379	0.0902536	0.0172738
LOC728835	89	120.427	100.455	38	170.379	83.3403	GSE105450	-0.518783	0.19658	-0.904072	-0.133494	-2.63905	-2.63905	0.00831393	25.8775	6.20432	-0.665682	-0.854937	-0.476427	-6.89395	5.42638e-12	-0.714749	-1.05922	-0.370273	-4.06671	4.76815e-05	65.9905	0.122535	0.0117157
KLF5	89	1.96802	5.69307	38	0.141324	5.67734	GSE105450	0.319194	0.194846	-0.0626976	0.701086	1.63818	1.63818	0.101383	26.34	26.3384	0.361655	0.187278	0.536033	4.06492	4.80492e-05	0.361655	0.187273	0.536037	4.06482	4.80696e-05	27.3691	2.32417e-06	0.210047
LOC731985	89	3174.97	1000.96	38	3936.97	1072.67	GSE105450	-0.740598	0.199441	-1.1315	-0.3497	-3.71336	-3.71336	0.000204522	25.1403	1.76371	-1.0558	-1.24274	-0.868847	-11.0689	1.77496e-28	-1.19238	-1.76743	-0.617334	-4.06406	4.82263e-05	85.8989	0.527211	1.43186e-07
FMNL2	89	10.0251	10.1746	38	2.90151	7.13916	GSE105450	0.754958	0.19966	0.363633	1.14628	3.78123	3.78123	0.000156057	25.0853	18.6648	0.40612	0.231364	0.580875	4.55482	5.24293e-06	0.407727	0.210854	0.604599	4.05912	4.92575e-05	23.7322	0.0137127	0.240115
HS.497235	89	16.7725	12.0564	38	24.7648	15.5058	GSE105450	-0.603124	0.197554	-0.990322	-0.215926	-3.05297	-3.05297	0.00226592	25.623	3.25194	-0.830158	-1.02268	-0.637632	-8.45121	2.88309e-17	-0.960815	-1.42493	-0.496705	-4.05758	4.95838e-05	79.931	0.268482	0.000144764
RPS15AP11	89	891.534	220.218	38	1017.91	238.675	GSE105450	-0.556239	0.196995	-0.942341	-0.170136	-2.82362	-2.82362	0.00474841	25.7686	6.89214	-0.658632	-0.847391	-0.469874	-6.83887	7.98215e-12	-0.676946	-1.00504	-0.348855	-4.04397	5.25541e-05	62.6204	0.106286	0.0200964
SPRY2	89	15.1541	9.22779	38	38.5402	19.8735	GSE105450	-1.74795	0.223487	-2.18598	-1.30993	-7.82127	-7.82127	5.22918e-15	20.0214	2.21462	-1.00364	-1.18841	-0.818867	-10.6462	1.81624e-26	-1.0109	-1.50105	-0.520745	-4.04225	5.29406e-05	85.7854	0.401599	2.03126e-08
HS.344169	89	1.37161	5.30049	38	-0.369342	4.61653	GSE105450	0.338807	0.194981	-0.0433482	0.720962	1.73764	1.73764	0.0822737	26.3037	26.3037	0.382079	0.196768	0.56739	4.04111	5.31978e-05	0.382079	0.196768	0.56739	4.04111	5.31978e-05	0	0	0.537731
RPL23	89	2719.4	1060.68	38	3294.61	1115.39	GSE105450	-0.530795	0.19671	-0.916339	-0.145251	-2.69837	-2.69837	0.00696809	25.8433	9.86896	-0.494506	-0.669662	-0.31935	-5.53342	3.14042e-08	-0.528636	-0.785392	-0.27188	-4.03538	5.45148e-05	46.8596	0.0626331	0.0680116
CES4	89	4.6005	7.60488	38	1.24847	5.17854	GSE105450	0.477674	0.196157	0.0932147	0.862134	2.43517	2.43517	0.0148848	25.9893	20.9965	0.389215	0.213527	0.564903	4.34206	1.41153e-05	0.393473	0.202242	0.584704	4.03278	5.51209e-05	3.4845	0.00914951	0.399367
OLFM1	89	3.20777	9.30507	38	11.443	12.6906	GSE105450	-0.785397	0.200135	-1.17766	-0.393139	-3.92433	-3.92433	8.69709e-05	24.9662	8.43929	-0.563674	-0.739834	-0.387514	-6.27147	3.57659e-10	-0.561081	-0.834027	-0.288135	-4.02899	5.60161e-05	52.2874	0.0784392	0.040453
LOC728973	89	1366.81	581.383	38	1725.07	621.825	GSE105450	-0.599877	0.197513	-0.986996	-0.212757	-3.03714	-3.03714	0.00238832	25.6334	5.07472	-0.660003	-0.838699	-0.481308	-7.23903	4.51906e-13	-0.71815	-1.06841	-0.367885	-4.01853	5.8563e-05	70.8481	0.158044	0.0021804
MIR607	89	33.9706	10.5507	38	36.2332	7.67413	GSE105450	-0.229771	0.194335	-0.61066	0.151118	-1.18235	-1.18235	0.237068	26.4789	13.1899	-0.491689	-0.676901	-0.306478	-5.20321	1.9588e-07	-0.500364	-0.745325	-0.255403	-4.00348	6.24169e-05	42.8143	0.0380499	0.105399
HS.371609	89	241.715	70.6423	38	364.254	85.0998	GSE105450	-1.61945	0.219524	-2.04971	-1.18919	-7.37706	-7.37706	1.61819e-13	20.7508	1.52315	-1.18309	-1.38462	-0.981566	-11.5063	1.226e-30	-1.3498	-2.01135	-0.688244	-3.999	6.36106e-05	90.2992	0.608344	6.69711e-10
RPS26P2	89	394.806	235.56	38	522.295	309.136	GSE105450	-0.488292	0.196263	-0.87296	-0.103625	-2.48795	-2.48795	0.012848	25.9612	7.00301	-0.633285	-0.821945	-0.444624	-6.5791	4.73292e-11	-0.665114	-0.991286	-0.338943	-3.99668	6.42379e-05	61.9751	0.104277	0.0220192
RPL37P6	89	112.703	72.4199	38	135.603	64.8653	GSE105450	-0.32392	0.194878	-0.705874	0.0580332	-1.66217	-1.66217	0.0964785	26.3315	9.32594	-0.500194	-0.677151	-0.323238	-5.54014	3.02224e-08	-0.546834	-0.815475	-0.278194	-3.98963	6.61752e-05	54.2067	0.0692504	0.0414389
SCARNA21	89	29.6303	15.0695	38	39.5858	14.5234	GSE105450	-0.663697	0.19834	-1.05244	-0.274958	-3.34626	-3.34626	0.000819098	25.4203	6.6654	-0.643736	-0.830533	-0.45694	-6.7544	1.43426e-11	-0.660046	-0.984317	-0.335775	-3.98946	6.62243e-05	58.905	0.11069	0.023604
ZNF287	89	-0.800247	4.63533	38	2.72938	7.38976	GSE105450	-0.627195	0.197857	-1.01499	-0.239402	-3.16993	-3.16993	0.00152473	25.5444	21.655	-0.380163	-0.554166	-0.206159	-4.28213	1.85111e-05	-0.377785	-0.56352	-0.192051	-3.98658	6.70335e-05	6.69121	0.0070311	0.378547
C15ORF26	89	11.3382	12.4474	38	20.9849	20.739	GSE105450	-0.623658	0.197812	-1.01136	-0.235953	-3.15278	-3.15278	0.00161724	25.5561	6.21883	-0.643083	-0.832046	-0.45412	-6.67021	2.55444e-11	-0.697889	-1.04142	-0.35436	-3.98173	6.84162e-05	68.8155	0.121672	0.00674873
DTX3	89	32.3159	14.1597	38	46.465	15.2099	GSE105450	-0.971372	0.20342	-1.37007	-0.572677	-4.77521	-4.77521	1.79518e-06	24.1665	3.35834	-0.77714	-0.957606	-0.596673	-8.44017	3.16876e-17	-0.829061	-1.2381	-0.420023	-3.97257	7.11018e-05	78.9771	0.256387	2.33074e-05
RPSAP18	89	1669.22	513.197	38	2131.65	460.692	GSE105450	-0.922563	0.202496	-1.31945	-0.525679	-4.55596	-4.55596	5.21464e-06	24.3875	3.30488	-0.87257	-1.06533	-0.679813	-8.87233	7.16285e-19	-0.928231	-1.38679	-0.469668	-3.96739	7.26633e-05	78.0992	0.261578	0.000363741
ARHGAP23	89	9.22236	6.56973	38	5.00291	5.40033	GSE105450	0.671434	0.198446	0.282488	1.06038	3.38347	3.38347	0.000715767	25.3932	7.5461	0.542615	0.366275	0.718954	6.03102	1.62932e-09	0.581577	0.293933	0.869221	3.96278	7.40813e-05	59.6681	0.0931381	0.0152394
ISCA1P6	89	-1.21119	4.65275	38	1.15969	5.73465	GSE105450	-0.471566	0.196097	-0.855908	-0.0872237	-2.40476	-2.40476	0.0161829	26.0052	26.0052	-0.37403	-0.559064	-0.188997	-3.96192	7.43496e-05	-0.37403	-0.559064	-0.188997	-3.96192	7.43496e-05	0	0	0.951162
LOC728707	89	-1.43169	5.02327	38	-3.01326	5.28726	GSE105450	0.308076	0.194774	-0.0736737	0.689825	1.58171	1.58171	0.113716	26.3596	6.88556	0.68077	0.49169	0.869851	7.05672	1.7048e-12	0.663977	0.335223	0.99273	3.95849	7.54238e-05	65.1693	0.107295	0.0135042
TRIM6	89	23.6527	21.3831	38	2.01954	7.01439	GSE105450	1.17229	0.20767	0.765266	1.57932	5.64497	5.64497	1.65206e-08	23.1874	4.42417	0.712443	0.533792	0.891094	7.81615	5.44635e-15	0.727586	0.367316	1.08786	3.95826	7.54974e-05	72.1952	0.182904	0.000706315
ASB2	89	3.35428	6.01222	38	5.53091	6.64347	GSE105450	-0.348633	0.195051	-0.730926	0.0336596	-1.7874	-1.7874	0.0738736	26.2848	13.0994	-0.445013	-0.619788	-0.270237	-4.99045	6.02383e-07	-0.462528	-0.69175	-0.233306	-3.95485	7.65825e-05	30.3227	0.0382946	0.185964
ITGB3BP	89	33.6563	15.7451	38	45.1623	19.5594	GSE105450	-0.674186	0.198483	-1.06321	-0.285166	-3.39669	-3.39669	0.00068207	25.3835	9.92573	-0.510479	-0.685778	-0.335181	-5.70753	1.14627e-08	-0.515127	-0.770504	-0.25975	-3.95349	7.70208e-05	49.864	0.0613526	0.0518608
FFAR3	89	22.8613	18.6241	38	5.78767	6.82742	GSE105450	1.05659	0.205136	0.654535	1.45865	5.15071	5.15071	2.59508e-07	23.7639	6.57201	0.591129	0.414134	0.768125	6.54588	5.91457e-11	0.611067	0.307912	0.914223	3.95068	7.79284e-05	61.3175	0.11008	0.0115441
RPL7	89	720.344	294.541	38	992.531	307.077	GSE105450	-0.906953	0.202209	-1.30328	-0.510629	-4.48521	-4.48521	7.28411e-06	24.4567	6.35265	-0.608286	-0.784936	-0.431636	-6.74903	1.48836e-11	-0.61921	-0.926621	-0.3118	-3.94791	7.88362e-05	64.2343	0.116526	0.00657275
EIF3L	89	3221.5	637.633	38	4681.01	922.556	GSE105450	-1.97756	0.231121	-2.43055	-1.52458	-8.55642	-8.55642	1.16429e-17	18.7207	0.723625	-1.69406	-1.9062	-1.48191	-15.6508	3.27863e-55	-1.80181	-2.69722	-0.906411	-3.94402	8.01264e-05	88.9405	1.32852	6.56218e-10
FASLG	89	30.4383	29.1653	38	51.7364	41.8092	GSE105450	-0.63364	0.197941	-1.0216	-0.245683	-3.20116	-3.20116	0.00136876	25.5229	6.08125	-0.596242	-0.773277	-0.419208	-6.60106	4.08226e-11	-0.634216	-0.94949	-0.318943	-3.94274	8.05562e-05	64.902	0.125259	0.00569159
SH2D1B	89	84.4597	48.461	38	135.27	68.9261	GSE105450	-0.91306	0.202321	-1.3096	-0.516518	-4.51293	-4.51293	6.39386e-06	24.4297	4.41724	-0.691452	-0.870315	-0.512589	-7.57687	3.53985e-14	-0.727335	-1.08909	-0.365583	-3.94068	8.12515e-05	72.8327	0.185452	0.00055445
RPL12P32	89	3612.49	1026.48	38	4220.53	859.821	GSE105450	-0.616648	0.197723	-1.00418	-0.229119	-3.11875	-3.11875	0.0018162	25.5791	3.48859	-0.871451	-1.06406	-0.678839	-8.86763	7.47213e-19	-0.901167	-1.34942	-0.452909	-3.94026	8.13918e-05	76.8133	0.247554	0.000633508
LOC651198	89	434.925	109.656	38	593.026	113.772	GSE105450	-1.41716	0.213773	-1.83615	-0.998174	-6.62927	-6.62927	3.37354e-11	21.8823	1.04584	-1.45504	-1.66177	-1.2483	-13.7948	2.74071e-43	-1.60227	-2.39932	-0.805225	-3.94004	8.1469e-05	88.5633	0.910468	2.64147e-08
LOC647264	89	0.255308	5.37226	38	-1.07793	4.74398	GSE105450	0.255134	0.194463	-0.126007	0.636274	1.31199	1.31199	0.189523	26.444	26.4413	0.348868	0.175227	0.522509	3.93784	8.22195e-05	0.348867	0.17522	0.522515	3.93768	8.22747e-05	0	3.79678e-06	0.612662
KIT	89	4.87706	6.48918	38	10.5056	7.35752	GSE105450	-0.827874	0.200829	-1.22149	-0.434258	-4.12229	-4.12229	3.7512e-05	24.7941	8.98073	-0.517804	-0.693535	-0.342073	-5.77518	7.68716e-09	-0.533285	-0.798927	-0.267642	-3.93468	8.33063e-05	53.2881	0.0710173	0.0361861
ANXA8	89	0.443839	5.29539	38	-1.04243	6.12749	GSE105450	0.26596	0.194522	-0.115295	0.647216	1.36725	1.36725	0.171547	26.428	26.428	0.348871	0.175082	0.522659	3.93452	8.33643e-05	0.348871	0.175082	0.522659	3.93452	8.33643e-05	0	0	0.636059
SNORD95	89	12.6525	8.09858	38	17.4875	10.8674	GSE105450	-0.533569	0.19674	-0.919172	-0.147965	-2.71205	-2.71205	0.00668688	25.8353	6.22514	-0.664174	-0.851452	-0.476897	-6.95096	3.62815e-12	-0.670085	-1.00445	-0.335719	-3.92786	8.5705e-05	61.0986	0.121932	0.0172058
LOC100131128	89	4.23154	5.83082	38	5.41395	5.60013	GSE105450	-0.203921	0.194218	-0.584581	0.176738	-1.04996	-1.04996	0.293735	26.5108	26.5108	-0.370726	-0.555746	-0.185707	-3.92722	8.59343e-05	-0.370726	-0.555746	-0.185707	-3.92722	8.59343e-05	0	0	0.761007
PRKAB2	89	71.5672	21.0017	38	91.4157	25.8603	GSE105450	-0.874938	0.201636	-1.27014	-0.479738	-4.33919	-4.33919	1.43012e-05	24.5959	3.91112	-0.714267	-0.89351	-0.535024	-7.81027	5.70647e-15	-0.764042	-1.14589	-0.382193	-3.9217	8.79277e-05	77.4689	0.215024	6.0399e-05
RPL15	89	2278.41	517.441	38	3120.21	680.532	GSE105450	-1.46643	0.215117	-1.88806	-1.04481	-6.8169	-6.8169	9.30258e-12	21.6097	1.90803	-0.959798	-1.14507	-0.774521	-10.1533	3.20414e-24	-1.05589	-1.58366	-0.528125	-3.92125	8.80902e-05	87.6145	0.477824	7.45324e-10
LOC654780	89	2.14196	5.64117	38	3.18289	6.48069	GSE105450	-0.175305	0.194104	-0.555742	0.205132	-0.903151	-0.903151	0.366446	26.5418	22.6448	-0.392934	-0.578514	-0.207355	-4.14991	3.32606e-05	-0.395764	-0.59369	-0.197838	-3.91905	8.88984e-05	8.21022	0.00648375	0.363767
MPZL1	89	31.4006	19.0688	38	43.169	23.9236	GSE105450	-0.567151	0.197121	-0.953501	-0.180801	-2.87717	-2.87717	0.00401255	25.7356	2.86197	-0.718298	-0.898614	-0.537981	-7.80759	5.82912e-15	-0.885042	-1.32781	-0.442272	-3.91772	8.93895e-05	82.045	0.310553	1.9662e-06
RTKN	89	15.7475	10.2576	38	24.9037	14.1527	GSE105450	-0.788093	0.200178	-1.18044	-0.395751	-3.93696	-3.93696	8.25217e-05	24.9555	4.41428	-0.703716	-0.88228	-0.525153	-7.72419	1.12567e-14	-0.724091	-1.08655	-0.361628	-3.91541	9.02507e-05	73.8516	0.186466	0.000366543
C1ORF172	89	1.6442	4.73299	38	4.18662	6.13773	GSE105450	-0.487057	0.19625	-0.8717	-0.102414	-2.48182	-2.48182	0.0130715	25.9645	5.18255	-0.730554	-0.920827	-0.540282	-7.52532	5.25898e-14	-0.745837	-1.11944	-0.372232	-3.91273	9.12604e-05	71.0502	0.154441	0.00401304
SGK	89	420.964	145.827	38	606.67	193.402	GSE105450	-1.14384	0.207025	-1.5496	-0.738075	-5.52511	-5.52511	3.29282e-08	23.3321	1.35076	-1.05014	-1.24027	-0.860001	-10.825	2.6208e-27	-1.30018	-1.95344	-0.646924	-3.90092	9.58291e-05	91.1744	0.697467	1.0584e-12
FGF13	89	1.72935	5.25873	38	0.506055	6.44301	GSE105450	0.215772	0.194269	-0.164989	0.596533	1.11069	1.11069	0.266703	26.4967	16.9313	0.400833	0.226377	0.575288	4.50325	6.69233e-06	0.412693	0.205321	0.620065	3.90054	9.59775e-05	23.2058	0.0213216	0.244486
LOC646863	89	1.53672	4.86044	38	1.28724	5.68691	GSE105450	0.0484438	0.193807	-0.331411	0.428299	0.249959	0.249959	0.802619	26.6232	25.3954	0.354731	0.179451	0.530011	3.96657	7.29155e-05	0.35495	0.176431	0.53347	3.897	9.73927e-05	0	0.00181595	0.557996
MS4A4A	89	45.4879	42.1608	38	6.03913	11.3328	GSE105450	1.09199	0.205886	0.688465	1.49552	5.30387	5.30387	1.13373e-07	23.5909	4.65917	0.667607	0.489296	0.845919	7.33822	2.16453e-13	0.703442	0.349584	1.0573	3.89625	9.76916e-05	69.8276	0.172241	0.00157313
HS.508889	89	13.7742	10.7025	38	21.1695	16.9776	GSE105450	-0.570612	0.197161	-0.957041	-0.184183	-2.89414	-2.89414	0.00380203	25.7251	4.34455	-0.847604	-1.03916	-0.656045	-8.67239	4.23126e-18	-0.802933	-1.20693	-0.39894	-3.89542	9.80304e-05	76.9616	0.191301	0.000596238
LOC730004	89	1826.63	375.367	38	2172.87	404.768	GSE105450	-0.895551	0.202003	-1.29147	-0.499632	-4.43335	-4.43335	9.27796e-06	24.5066	2.93648	-0.83677	-1.02932	-0.64422	-8.51749	1.63042e-17	-0.963082	-1.44811	-0.478058	-3.89178	9.95115e-05	83.4826	0.299739	1.3043e-05
COMMD6	89	2176.06	454.083	38	2470.51	428.764	GSE105450	-0.65514	0.198224	-1.04365	-0.266627	-3.30504	-3.30504	0.000949619	25.4499	5.65251	-0.564263	-0.740399	-0.388127	-6.27887	3.41042e-10	-0.646127	-0.971538	-0.320715	-3.89164	9.9569e-05	65.5619	0.13762	0.00490634
